# Supplementary material for: Analysis of cervical and breast cancer screening behavior and its influencing factors among urban and rural women in Beijing
Source: PLoS One. 2025 Jan 24;20(1):e0316898. doi: 10.1371/journal.pone.0316898 (PMC11760588; doi:10.1371/journal.pone.0316898)
Supplement: S1 Dataset — (XLS) [file pone.0316898.s001.xls]

## Sheet: primary data 
encoding	age	Area	Age group	The Han nationality	Degree of education	Marriage	Per capita monthly	Medical insurance	Self-rated health status	Number of cancer screening	cervical cancer screening	Breast cancer screening	Screen for at least one	Screening for both types of cancer
0001	8	0	2	1	1	1	3	1	0	0	0	0	0	0
0002	8	0	2	1	2	1	3	1	0	0	0	0	0	0
0003	8	0	2	1	2	1	3	1	0	0	0	0	0	0
0004	7	1	2	1	1	3	3	1	2	0	0	0	0	0
0005	7	1	2	1	0	3	3	1	0	0	0	0	0	0
0006	7	0	2	1	1	1	3	1	2	0	0	0	0	0
0007	7	1	2	1	0	3	3	0	2	0	0	0	0	0
0008	7	1	2	1	0	1	3	1	2	0	0	0	0	0
0009	7	1	2	0	0	1	3	0	2	0	0	0	0	0
0010	7	1	2	1	1	3	3	1	2	0	0	0	0	0
0011	7	1	2	1	0	1	3	1	2	1	0	1	1	0
0012	7	1	2	1	0	1	3	0	2	0	0	0	0	0
0013	7	0	2	1	1	1	3	1	2	0	0	0	0	0
0014	7	1	2	1	0	1	3	0	1	0	0	0	0	0
0015	7	1	2	1	0	1	3	1	1	0	0	0	0	0
0016	7	1	2	1	1	1	3	1	2	0	0	0	0	0
0017	7	1	2	1	1	3	3	1	1	1	1	0	1	0
0018	7	1	2	1	0	1	3	1	1	0	0	0	0	0
0019	7	1	2	1	0	1	3	1	1	0	0	0	0	0
0020	7	1	2	1	0	1	3	1	2	0	0	0	0	0
0021	7	1	2	1	0	1	3	1	2	0	0	0	0	0
0022	7	1	2	1	0	1	3	1	2	0	0	0	0	0
0023	7	1	2	0	0	1	3	0	2	0	0	0	0	0
0024	7	1	2	1	0	1	3	0	2	0	0	0	0	0
0025	7	0	2	1	0	1	3	1	2	0	0	0	0	0
0026	7	1	2	1	1	1	3	1	2	2	1	1	1	1
0027	7	1	2	1	0	1	3	1	0	0	0	0	0	0
0028	7	1	2	1	0	3	3	1	2	0	0	0	0	0
0029	7	1	2	1	0	1	3	0	2	0	0	0	0	0
0030	7	0	2	1	1	1	3	1	2	0	0	0	0	0
0031	7	1	2	1	0	1	3	1	1	0	0	0	0	0
0032	7	1	2	1	0	1	3	0	2	0	0	0	0	0
0033	7	1	2	1	1	1	3	1	2	0	0	0	0	0
0034	7	1	2	1	0	1	3	1	1	0	0	0	0	0
0035	7	1	2	1	1	1	3	1	1	0	0	0	0	0
0036	6	1	2	1	0	1	3	1	2	0	0	0	0	0
0037	6	1	2	1	0	1	3	1	2	0	0	0	0	0
0038	6	1	2	1	0	1	3	0	1	0	0	0	0	0
0039	6	0	2	1	1	1	3	1	1	0	0	0	0	0
0040	6	1	2	1	0	1	3	1	0	0	0	0	0	0
0041	6	1	2	1	1	1	3	0	2	0	0	0	0	0
0042	6	1	2	1	0	1	3	1	2	0	0	0	0	0
0043	6	1	2	1	0	1	3	1	2	0	0	0	0	0
0044	6	1	2	1	0	1	3	0	2	0	0	0	0	0
0045	6	0	2	1	2	1	3	0	2	2	1	1	1	1
0046	6	1	2	1	0	1	3	1	2	0	0	0	0	0
0047	6	1	2	1	0	1	3	1	2	0	0	0	0	0
0048	6	1	2	1	0	1	3	1	2	0	0	0	0	0
0049	6	0	2	1	0	1	3	1	2	0	0	0	0	0
0050	6	1	2	1	0	1	3	0	2	0	0	0	0	0
0051	6	1	2	1	0	1	3	1	2	0	0	0	0	0
0052	6	0	2	1	1	1	3	1	2	2	1	1	1	1
0053	6	1	2	1	0	1	3	1	2	0	0	0	0	0
0054	6	1	2	1	1	1	3	1	2	0	0	0	0	0
0055	6	1	2	1	1	1	3	1	2	0	0	0	0	0
0056	6	1	2	1	1	1	3	1	2	0	0	0	0	0
0057	6	0	2	1	2	1	3	1	2	0	0	0	0	0
0058	6	1	2	1	0	1	3	1	1	0	0	0	0	0
0059	6	1	2	1	0	1	3	1	1	0	0	0	0	0
0060	6	1	2	1	0	1	3	1	1	1	1	0	1	0
0061	6	1	2	1	0	1	3	1	1	0	0	0	0	0
0062	6	1	2	1	1	1	3	1	1	1	0	1	1	0
0063	6	1	2	1	1	1	3	1	2	0	0	0	0	0
0064	6	1	2	1	0	1	3	1	2	0	0	0	0	0
0065	6	1	2	1	1	1	3	1	1	0	0	0	0	0
0066	6	1	2	1	0	1	3	1	2	0	0	0	0	0
0067	6	1	2	1	1	2	3	1	2	2	1	1	1	1
0068	6	1	2	1	1	1	3	1	2	2	1	1	1	1
0069	6	1	2	1	1	1	3	0	2	0	0	0	0	0
0070	6	1	2	1	1	1	3	1	2	0	0	0	0	0
0071	6	1	2	1	1	1	3	0	2	0	0	0	0	0
0072	6	1	2	1	1	1	3	1	2	2	1	1	1	1
0073	6	0	2	1	1	1	3	1	1	2	1	1	1	1
0074	6	0	2	1	1	1	3	1	2	2	1	1	1	1
0075	6	1	2	1	0	1	3	1	2	1	1	0	1	0
0076	6	1	2	1	1	1	3	0	2	0	0	0	0	0
0077	6	1	2	1	1	1	3	0	2	0	0	0	0	0
0078	6	1	2	1	0	1	3	1	1	0	0	0	0	0
0079	6	1	2	1	0	1	3	1	1	0	0	0	0	0
0080	6	1	2	1	0	1	3	1	2	2	1	1	1	1
0081	6	1	2	1	1	1	3	1	2	2	1	1	1	1
0082	6	1	2	1	1	1	3	1	2	0	0	0	0	0
0083	6	1	2	1	1	1	3	1	2	2	1	1	1	1
0084	6	0	2	1	2	1	3	1	2	2	1	1	1	1
0085	6	1	2	1	1	1	3	0	1	2	1	1	1	1
0086	6	1	2	1	1	1	3	1	1	2	1	1	1	1
0087	6	1	2	1	1	1	3	1	2	1	0	1	1	0
0088	6	0	2	1	1	1	3	1	2	0	0	0	0	0
0089	6	0	2	1	1	3	3	1	2	0	0	0	0	0
0090	6	1	2	1	1	1	3	1	2	0	0	0	0	0
0091	6	1	2	0	0	1	3	1	1	0	0	0	0	0
0092	6	1	2	1	1	3	3	1	2	0	0	0	0	0
0093	6	1	2	1	1	1	3	0	2	0	0	0	0	0
0094	5	1	1	1	1	1	3	0	2	2	1	1	1	1
0095	5	1	1	1	1	1	3	1	1	2	1	1	1	1
0096	5	1	1	1	1	1	3	0	1	1	0	1	1	0
0097	5	1	1	1	1	1	3	1	1	2	1	1	1	1
0098	5	0	1	1	1	1	3	1	1	2	1	1	1	1
0099	5	0	1	1	1	2	3	1	2	2	1	1	1	1
0100	5	1	1	1	1	1	3	1	2	2	1	1	1	1
0101	5	1	1	1	1	1	3	0	1	1	1	0	1	0
0102	5	0	1	0	1	1	3	1	2	0	0	0	0	0
0103	5	1	1	1	1	1	3	0	2	0	0	0	0	0
0104	5	1	1	1	1	1	3	1	2	0	0	0	0	0
0105	5	1	1	1	1	1	3	1	2	0	0	0	0	0
0106	5	1	1	1	1	1	3	1	2	0	0	0	0	0
0107	5	1	1	1	1	1	3	0	2	0	0	0	0	0
0108	5	1	1	1	1	1	3	0	2	0	0	0	0	0
0109	5	1	1	1	1	1	3	0	2	0	0	0	0	0
0110	5	1	1	1	1	1	3	1	1	0	0	0	0	0
0111	5	1	1	1	1	1	3	1	1	0	0	0	0	0
0112	5	1	1	1	1	1	3	1	1	0	0	0	0	0
0113	5	1	1	1	1	1	3	1	2	0	0	0	0	0
0114	5	1	1	1	1	1	3	1	2	2	1	1	1	1
0115	5	1	1	1	1	1	3	1	1	2	1	1	1	1
0116	5	1	1	1	1	1	3	1	1	2	1	1	1	1
0117	5	1	1	1	1	1	3	1	2	2	1	1	1	1
0118	5	1	1	1	0	1	3	1	2	0	0	0	0	0
0119	5	1	1	1	0	1	3	1	2	0	0	0	0	0
0120	5	1	1	1	1	3	3	1	2	0	0	0	0	0
0121	5	1	1	1	1	1	3	1	2	0	0	0	0	0
0122	5	1	1	1	1	1	3	1	2	0	0	0	0	0
0123	5	1	1	1	1	1	3	1	1	0	0	0	0	0
0124	5	1	1	1	1	1	3	1	1	2	1	1	1	1
0125	5	1	1	1	0	1	3	1	2	0	0	0	0	0
0126	5	1	1	1	0	1	3	1	2	0	0	0	0	0
0127	5	1	1	0	1	1	3	1	2	0	0	0	0	0
0128	5	1	1	1	1	1	3	1	2	0	0	0	0	0
0129	5	1	1	1	1	1	3	1	2	0	0	0	0	0
0130	5	1	1	1	1	1	3	0	2	0	0	0	0	0
0131	5	1	1	1	1	1	3	1	2	0	0	0	0	0
0132	5	1	1	1	1	1	3	0	2	0	0	0	0	0
0133	5	0	1	1	0	1	3	1	1	0	0	0	0	0
0134	5	1	1	1	1	1	3	1	2	2	1	1	1	1
0135	5	1	1	1	1	1	3	1	1	2	1	1	1	1
0136	5	1	1	1	1	1	3	1	1	2	1	1	1	1
0137	5	1	1	1	1	1	3	1	2	2	1	1	1	1
0138	5	1	1	1	1	1	3	1	1	1	0	1	1	0
0139	5	1	1	1	1	1	3	1	1	2	1	1	1	1
0140	5	1	1	1	0	1	3	1	2	0	0	0	0	0
0141	5	1	1	1	1	1	3	1	1	0	0	0	0	0
0142	5	1	1	1	1	1	3	1	2	0	0	0	0	0
0143	5	1	1	1	1	1	3	1	1	2	1	1	1	1
0144	5	1	1	1	1	1	3	0	1	1	0	1	1	0
0145	5	1	1	1	1	1	3	1	1	2	1	1	1	1
0146	5	1	1	1	1	1	3	0	2	1	1	0	1	0
0147	5	1	1	1	0	1	3	1	2	0	0	0	0	0
0148	5	0	1	1	1	1	3	0	2	0	0	0	0	0
0149	5	1	1	1	1	1	3	1	1	0	0	0	0	0
0150	5	1	1	1	2	1	3	1	1	2	1	1	1	1
0151	5	1	1	1	0	1	3	0	2	0	0	0	0	0
0152	5	1	1	0	0	1	3	1	2	0	0	0	0	0
0153	5	1	1	1	0	1	3	1	2	0	0	0	0	0
0154	5	1	1	1	1	1	3	0	2	0	0	0	0	0
0155	5	1	1	1	1	1	3	0	2	0	0	0	0	0
0156	5	1	1	1	1	1	3	1	2	0	0	0	0	0
0157	5	1	1	1	1	1	3	1	2	2	1	1	1	1
0158	5	1	1	1	1	1	3	1	0	2	1	1	1	1
0159	5	1	1	1	1	1	3	1	1	2	1	1	1	1
0160	5	1	1	1	0	1	3	1	2	0	0	0	0	0
0161	5	1	1	1	1	1	3	1	2	0	0	0	0	0
0162	5	0	1	1	1	1	3	1	2	0	0	0	0	0
0163	5	1	1	1	0	1	3	0	2	1	0	1	1	0
0164	5	1	1	0	0	1	3	1	1	2	1	1	1	1
0165	5	1	1	1	1	1	3	1	1	2	1	1	1	1
0166	5	1	1	1	0	1	3	1	1	2	1	1	1	1
0167	5	1	1	1	1	1	3	1	2	2	1	1	1	1
0168	5	1	1	1	1	1	3	0	2	1	1	0	1	0
0169	5	1	1	0	0	1	3	1	1	1	1	0	1	0
0170	5	1	1	1	1	1	3	1	1	1	1	0	1	0
0171	5	1	1	1	1	1	3	0	2	0	0	0	0	0
0172	5	1	1	1	1	1	3	0	2	0	0	0	0	0
0173	5	1	1	1	1	1	3	1	1	0	0	0	0	0
0174	5	0	1	1	1	1	3	1	1	0	0	0	0	0
0175	5	1	1	1	1	1	3	0	2	2	1	1	1	1
0176	5	0	1	1	2	2	3	1	1	1	1	0	1	0
0177	5	1	1	1	1	1	3	1	2	0	0	0	0	0
0178	5	1	1	1	1	1	3	1	1	0	0	0	0	0
0179	5	0	1	1	1	1	3	1	1	0	0	0	0	0
0180	5	0	1	1	2	1	3	1	1	0	0	0	0	0
0181	5	1	1	0	1	1	3	1	0	0	0	0	0	0
0182	5	1	1	1	1	1	3	0	2	2	1	1	1	1
0183	5	1	1	1	1	1	3	1	1	2	1	1	1	1
0184	5	1	1	1	0	1	3	1	2	0	0	0	0	0
0185	5	0	1	1	2	1	3	1	2	0	0	0	0	0
0186	5	0	1	1	1	1	3	1	1	0	0	0	0	0
0187	4	1	1	1	1	1	3	1	2	2	1	1	1	1
0188	4	1	1	1	1	1	3	0	2	2	1	1	1	1
0189	4	1	1	1	0	1	3	1	1	2	1	1	1	1
0190	4	1	1	1	1	1	3	0	2	0	0	0	0	0
0191	4	1	1	1	1	1	3	1	1	0	0	0	0	0
0192	4	1	1	1	1	1	3	1	2	0	0	0	0	0
0193	4	1	1	1	1	1	3	1	2	2	1	1	1	1
0194	4	1	1	1	1	1	3	1	1	2	1	1	1	1
0195	4	1	1	1	1	1	3	1	1	2	1	1	1	1
0196	4	0	1	1	2	1	3	1	1	2	1	1	1	1
0197	4	0	1	1	0	1	3	1	2	0	0	0	0	0
0198	4	1	1	1	1	1	3	0	2	0	0	0	0	0
0199	4	1	1	1	0	1	3	1	1	0	0	0	0	0
0200	4	1	1	1	1	1	3	1	1	0	0	0	0	0
0201	4	1	1	1	1	1	3	1	1	0	0	0	0	0
0202	4	0	1	1	2	1	3	1	2	2	1	1	1	1
0203	4	1	1	1	1	1	3	1	2	0	0	0	0	0
0204	4	1	1	1	2	1	3	1	1	2	1	1	1	1
0205	4	1	1	1	1	1	3	1	0	2	1	1	1	1
0206	4	1	1	1	1	1	3	1	1	1	1	0	1	0
0207	4	1	1	1	0	1	3	1	2	0	0	0	0	0
0208	4	0	1	1	0	3	3	1	2	0	0	0	0	0
0209	4	1	1	1	0	1	3	0	2	0	0	0	0	0
0210	4	1	1	1	1	1	3	0	2	0	0	0	0	0
0211	4	0	1	1	2	1	3	1	1	0	0	0	0	0
0212	4	1	1	1	1	1	3	1	2	0	0	0	0	0
0213	4	1	1	1	1	1	3	1	1	0	0	0	0	0
0214	4	1	0	1	1	1	3	1	1	2	1	1	1	1
0215	4	1	0	1	0	1	3	0	2	0	0	0	0	0
0216	4	0	0	1	1	1	3	1	2	0	0	0	0	0
0217	4	1	0	1	2	1	3	1	2	0	0	0	0	0
0218	4	0	0	1	2	1	3	1	2	0	0	0	0	0
0219	4	1	0	1	1	1	3	1	1	0	0	0	0	0
0220	4	1	0	1	1	1	3	1	2	1	1	0	1	0
0221	4	0	0	1	2	1	3	1	2	2	1	1	1	1
0222	4	1	0	1	1	1	3	0	2	1	0	1	1	0
0223	4	1	0	1	0	1	3	1	2	0	0	0	0	0
0224	4	0	0	1	1	1	3	1	2	0	0	0	0	0
0225	4	1	0	1	1	1	3	1	2	0	0	0	0	0
0226	4	0	0	1	1	1	3	1	1	0	0	0	0	0
0227	4	1	0	1	2	1	3	1	2	2	1	1	1	1
0228	4	0	0	1	2	1	3	1	1	2	1	1	1	1
0229	4	1	0	1	1	1	3	1	1	1	1	0	1	0
0230	4	1	0	1	1	1	3	1	1	0	0	0	0	0
0231	4	1	0	1	1	1	3	0	2	2	1	1	1	1
0232	4	0	0	1	2	1	3	1	2	2	1	1	1	1
0233	4	1	0	1	1	1	3	0	1	2	1	1	1	1
0234	4	1	0	1	1	2	3	1	2	2	1	1	1	1
0235	4	1	0	1	2	1	3	0	2	1	1	0	1	0
0236	4	1	0	1	0	1	3	1	2	0	0	0	0	0
0237	4	1	0	1	1	1	3	1	2	0	0	0	0	0
0238	4	1	0	1	0	1	3	0	1	0	0	0	0	0
0239	4	1	0	1	1	1	3	1	1	0	0	0	0	0
0240	4	1	0	1	1	1	3	1	1	0	0	0	0	0
0241	4	1	0	1	1	1	3	0	2	0	0	0	0	0
0242	4	1	0	1	1	1	3	1	1	2	1	1	1	1
0243	4	1	0	1	1	1	3	0	2	1	1	0	1	0
0244	4	0	0	1	0	3	3	0	2	0	0	0	0	0
0245	4	1	0	1	2	0	3	1	2	0	0	0	0	0
0246	4	1	0	1	2	1	3	1	2	0	0	0	0	0
0247	4	1	0	1	1	1	3	1	2	0	0	0	0	0
0248	4	1	0	1	1	1	3	1	2	0	0	0	0	0
0249	4	1	0	1	2	1	3	1	1	2	1	1	1	1
0250	4	1	0	1	2	1	3	1	1	2	1	1	1	1
0251	4	1	0	1	1	1	3	1	1	1	0	1	1	0
0252	4	1	0	1	1	1	3	1	2	0	0	0	0	0
0253	4	1	0	1	1	1	3	0	2	0	0	0	0	0
0254	4	1	0	1	1	1	3	1	2	0	0	0	0	0
0255	4	1	0	1	1	1	3	0	2	0	0	0	0	0
0256	4	1	0	1	1	1	3	1	2	0	0	0	0	0
0257	4	1	0	1	1	1	3	1	2	0	0	0	0	0
0258	4	1	0	1	1	1	3	1	2	0	0	0	0	0
0259	4	0	0	1	2	0	3	1	2	0	0	0	0	0
0260	4	0	0	1	2	1	3	1	2	0	0	0	0	0
0261	4	0	0	1	2	1	3	1	2	0	0	0	0	0
0262	4	0	0	1	2	1	3	1	2	0	0	0	0	0
0263	4	0	0	1	2	1	3	1	2	0	0	0	0	0
0264	4	0	0	1	1	1	3	0	0	0	0	0	0	0
0265	4	1	0	1	2	1	3	0	2	1	1	0	1	0
0266	4	0	0	1	2	1	3	1	2	0	0	0	0	0
0267	4	1	0	1	1	1	3	1	1	0	0	0	0	0
0268	3	0	0	1	2	1	3	1	2	2	1	1	1	1
0269	3	1	0	1	2	1	3	1	1	2	1	1	1	1
0270	3	1	0	1	2	1	3	1	1	2	1	1	1	1
0271	3	1	0	1	2	1	3	1	2	2	1	1	1	1
0272	3	0	0	1	2	1	3	1	2	1	1	0	1	0
0273	3	0	0	1	1	1	3	1	2	1	1	0	1	0
0274	3	1	0	1	1	1	3	1	2	0	0	0	0	0
0275	3	1	0	1	1	1	3	1	2	0	0	0	0	0
0276	3	1	0	1	1	1	3	1	1	0	0	0	0	0
0277	3	1	0	0	1	1	3	1	1	0	0	0	0	0
0278	3	1	0	1	1	1	3	1	1	0	0	0	0	0
0279	3	1	0	0	1	1	3	1	2	0	0	0	0	0
0280	3	1	0	1	1	1	3	1	2	2	1	1	1	1
0281	3	0	0	1	1	1	3	1	2	1	0	1	1	0
0282	3	1	0	1	2	1	3	1	2	1	1	0	1	0
0283	3	1	0	1	2	1	3	1	2	0	0	0	0	0
0284	3	1	0	1	1	1	3	1	1	0	0	0	0	0
0285	3	1	0	1	1	1	3	1	2	1	0	1	1	0
0286	3	1	0	1	1	1	3	1	2	1	1	0	1	0
0287	3	1	0	1	0	1	3	1	2	0	0	0	0	0
0288	3	1	0	1	1	1	3	1	2	0	0	0	0	0
0289	3	1	0	1	1	1	3	1	2	0	0	0	0	0
0290	3	0	0	1	1	1	3	1	2	0	0	0	0	0
0291	3	0	0	1	1	1	3	1	1	0	0	0	0	0
0292	3	0	0	0	1	1	3	1	2	2	1	1	1	1
0293	3	0	0	1	1	1	3	1	2	2	1	1	1	1
0294	3	0	0	1	2	1	3	1	2	2	1	1	1	1
0295	3	1	0	1	1	1	3	1	1	2	1	1	1	1
0296	3	1	0	0	1	1	3	1	2	2	1	1	1	1
0297	3	1	0	1	1	1	3	1	2	2	1	1	1	1
0298	3	0	0	1	2	1	3	1	2	1	1	0	1	0
0299	3	1	0	1	1	1	3	1	2	1	1	0	1	0
0300	3	1	0	1	1	1	3	1	2	0	0	0	0	0
0301	3	1	0	1	2	1	3	1	1	0	0	0	0	0
0302	3	1	0	1	1	1	3	1	0	0	0	0	0	0
0303	3	1	0	1	1	1	3	1	1	0	0	0	0	0
0304	3	1	0	1	2	1	3	1	2	2	1	1	1	1
0305	3	1	0	1	2	1	3	1	1	2	1	1	1	1
0306	3	1	0	1	1	1	3	1	2	1	0	1	1	0
0307	3	1	0	1	1	1	3	1	1	2	1	1	1	1
0308	3	1	0	1	2	1	3	1	1	1	1	0	1	0
0309	3	1	0	0	1	1	3	1	2	0	0	0	0	0
0310	3	0	0	1	1	1	3	1	2	0	0	0	0	0
0311	3	0	0	1	1	1	3	1	2	0	0	0	0	0
0312	3	1	0	1	2	1	3	1	2	0	0	0	0	0
0313	3	1	0	1	2	1	3	1	2	0	0	0	0	0
0314	3	1	0	1	2	1	3	1	2	0	0	0	0	0
0315	3	0	0	1	2	1	3	1	1	0	0	0	0	0
0316	3	1	0	1	2	1	3	1	2	0	0	0	0	0
0317	3	1	0	1	2	1	3	1	2	2	1	1	1	1
0318	3	0	0	1	2	1	3	1	1	2	1	1	1	1
0319	3	1	0	1	1	1	3	1	2	0	0	0	0	0
0320	3	1	0	1	1	1	3	1	2	0	0	0	0	0
0321	3	1	0	1	2	0	3	1	2	0	0	0	0	0
0322	3	1	0	1	2	1	3	0	2	0	0	0	0	0
0323	3	0	0	0	2	0	3	0	1	0	0	0	0	0
0324	3	1	0	1	2	1	3	1	1	1	1	0	1	0
0325	3	1	0	1	1	1	3	1	2	2	1	1	1	1
0326	3	0	0	1	2	1	3	1	2	2	1	1	1	1
0327	3	0	0	1	2	1	3	1	2	2	1	1	1	1
0328	3	1	0	1	1	1	3	1	1	2	1	1	1	1
0329	3	1	0	1	2	1	3	1	2	1	0	1	1	0
0330	3	0	0	1	2	1	3	1	1	1	1	0	1	0
0331	3	0	0	0	1	1	3	1	2	0	0	0	0	0
0332	3	1	0	1	1	1	3	1	2	0	0	0	0	0
0333	3	1	0	1	1	1	3	1	2	0	0	0	0	0
0334	3	1	0	1	1	1	3	1	2	0	0	0	0	0
0335	3	1	0	1	1	1	3	1	2	0	0	0	0	0
0336	3	0	0	1	2	1	3	1	2	0	0	0	0	0
0337	3	0	0	1	2	1	3	1	2	0	0	0	0	0
0338	3	1	0	1	1	1	3	1	1	0	0	0	0	0
0339	3	1	0	1	1	1	3	1	2	2	1	1	1	1
0340	3	0	0	1	2	1	3	1	2	2	1	1	1	1
0341	3	1	0	1	2	1	3	1	2	2	1	1	1	1
0342	3	1	0	1	2	1	3	1	2	2	1	1	1	1
0343	3	0	0	1	2	1	3	1	2	1	1	0	1	0
0344	3	0	0	1	2	1	3	1	2	1	1	0	1	0
0345	3	0	0	1	2	1	3	1	2	1	1	0	1	0
0346	3	1	0	1	2	1	3	1	2	1	1	0	1	0
0347	3	0	0	1	2	1	3	1	2	1	1	0	1	0
0348	3	1	0	1	2	1	3	1	1	1	1	0	1	0
0349	3	1	0	1	0	1	3	1	2	0	0	0	0	0
0350	3	1	0	1	1	1	3	0	2	0	0	0	0	0
0351	3	0	0	1	2	0	3	1	2	0	0	0	0	0
0352	3	1	0	1	2	1	3	1	2	0	0	0	0	0
0353	3	0	0	1	2	1	3	1	2	0	0	0	0	0
0354	3	1	0	1	1	1	3	1	1	0	0	0	0	0
0355	3	0	0	1	2	1	3	1	2	0	0	0	0	0
0356	3	0	0	1	2	1	3	1	1	0	0	0	0	0
0357	3	1	0	1	2	1	3	1	2	2	1	1	1	1
0358	3	1	0	1	1	1	3	0	2	2	1	1	1	1
0359	3	1	0	1	2	1	3	1	1	1	0	1	1	0
0360	3	0	0	1	2	1	3	1	2	0	0	0	0	0
0361	3	1	0	1	2	0	3	0	1	0	0	0	0	0
0362	3	1	0	1	1	1	3	1	2	2	1	1	1	1
0363	3	1	0	1	1	1	3	1	1	2	1	1	1	1
0364	3	0	0	1	2	0	3	1	2	1	1	0	1	0
0365	3	1	0	1	2	1	3	1	2	1	1	0	1	0
0366	3	0	0	1	2	1	3	1	2	0	0	0	0	0
0367	3	1	0	1	2	0	3	1	2	0	0	0	0	0
0368	3	1	0	1	2	1	3	1	2	0	0	0	0	0
0369	3	1	0	1	2	1	3	1	2	0	0	0	0	0
0370	3	1	0	1	1	1	3	1	1	0	0	0	0	0
0371	2	1	0	1	1	1	3	0	2	2	1	1	1	1
0372	2	1	0	1	1	1	3	1	1	2	1	1	1	1
0373	2	1	0	1	2	1	3	1	1	2	1	1	1	1
0374	2	0	0	1	1	1	3	1	1	1	0	1	1	0
0375	2	1	0	1	1	1	3	1	1	1	0	1	1	0
0376	2	1	0	1	2	1	3	1	2	1	1	0	1	0
0377	2	1	0	1	1	1	3	1	1	1	1	0	1	0
0378	2	1	0	1	1	1	3	1	2	0	0	0	0	0
0379	2	1	0	1	1	1	3	1	2	0	0	0	0	0
0380	2	1	0	1	2	1	3	1	2	0	0	0	0	0
0381	2	0	0	1	2	1	3	1	2	0	0	0	0	0
0382	2	1	0	1	2	1	3	0	2	0	0	0	0	0
0383	2	0	0	1	2	0	3	1	2	0	0	0	0	0
0384	2	1	0	1	1	1	3	1	1	0	0	0	0	0
0385	2	1	0	1	2	0	3	1	1	0	0	0	0	0
0386	2	1	0	1	1	1	3	1	1	2	1	1	1	1
0387	2	1	0	1	1	1	3	0	2	0	0	0	0	0
0388	2	1	0	1	2	1	3	1	2	0	0	0	0	0
0389	2	1	0	1	2	0	3	1	2	0	0	0	0	0
0390	2	1	0	1	1	1	3	0	1	0	0	0	0	0
0391	2	1	0	1	1	1	3	1	1	2	1	1	1	1
0392	2	1	0	1	0	1	3	1	1	2	1	1	1	1
0393	2	1	0	1	2	1	3	1	2	1	1	0	1	0
0394	2	1	0	1	2	1	3	1	2	1	1	0	1	0
0395	2	1	0	1	1	1	3	1	2	0	0	0	0	0
0396	2	1	0	1	1	1	3	1	2	0	0	0	0	0
0397	2	1	0	0	2	1	3	1	2	0	0	0	0	0
0398	2	1	0	0	2	1	3	1	2	0	0	0	0	0
0399	2	0	0	1	2	0	3	1	2	0	0	0	0	0
0400	2	0	0	1	2	0	3	0	2	0	0	0	0	0
0401	2	1	0	1	1	1	3	1	1	0	0	0	0	0
0402	2	0	0	1	2	1	3	1	2	2	1	1	1	1
0403	2	0	0	1	0	1	3	0	2	0	0	0	0	0
0404	2	0	0	1	2	0	3	1	2	0	0	0	0	0
0405	2	1	0	1	2	0	3	1	1	0	0	0	0	0
0406	2	1	0	1	2	0	3	1	1	0	0	0	0	0
0407	2	1	0	1	2	1	3	1	1	0	0	0	0	0
0408	2	1	0	1	2	1	3	1	2	0	0	0	0	0
0409	2	1	0	1	1	1	3	1	2	1	1	0	1	0
0410	2	1	0	1	1	1	3	1	2	0	0	0	0	0
0411	2	0	0	1	2	1	3	0	2	0	0	0	0	0
0412	2	1	0	1	1	1	3	1	1	0	0	0	0	0
0413	2	1	0	1	1	1	3	1	2	0	0	0	0	0
0414	2	1	0	1	1	1	3	1	2	1	0	1	1	0
0415	2	1	0	1	2	0	3	1	2	0	0	0	0	0
0416	2	1	0	1	2	0	3	1	2	0	0	0	0	0
0417	2	1	0	1	2	0	3	1	2	0	0	0	0	0
0418	2	0	0	1	2	0	3	1	1	0	0	0	0	0
0419	2	1	0	0	2	1	3	1	2	0	0	0	0	0
0420	2	1	0	0	2	0	3	1	2	0	0	0	0	0
0421	2	1	0	1	2	0	3	1	2	0	0	0	0	0
0422	2	1	0	1	2	1	3	1	2	0	0	0	0	0
0423	2	1	0	1	2	0	3	1	2	0	0	0	0	0
0424	2	1	0	1	2	1	3	1	2	2	1	1	1	1
0425	2	1	0	1	2	0	3	1	2	0	0	0	0	0
0426	2	1	0	1	2	0	3	1	2	0	0	0	0	0
0427	2	1	0	1	2	0	3	1	2	0	0	0	0	0
0428	2	1	0	1	2	0	3	1	1	0	0	0	0	0
0429	2	1	0	1	2	0	3	1	1	0	0	0	0	0
0430	2	1	0	1	1	1	3	1	1	2	1	1	1	1
0431	2	1	0	1	1	1	3	1	2	1	0	1	1	0
0432	2	0	0	1	1	1	3	1	2	0	0	0	0	0
0433	2	1	0	1	2	0	3	1	1	0	0	0	0	0
0434	2	0	0	1	2	0	3	1	1	1	0	1	1	0
0435	2	0	0	1	2	3	3	1	2	2	1	1	1	1
0436	2	1	0	1	1	0	3	1	2	0	0	0	0	0
0437	2	0	0	1	2	0	3	1	2	0	0	0	0	0
0438	2	0	0	1	2	0	3	1	2	0	0	0	0	0
0439	2	1	0	1	1	0	3	0	1	1	1	0	1	0
0440	2	1	0	1	2	0	3	0	2	0	0	0	0	0
0441	2	1	0	0	1	0	3	0	2	0	0	0	0	0
0442	2	0	0	1	1	1	3	0	2	0	0	0	0	0
0443	2	1	0	1	1	0	3	1	2	0	0	0	0	0
0444	2	1	0	1	0	1	3	1	1	0	0	0	0	0
0445	8	0	2	1	1	1	3	1	1	0	0	0	0	0
0446	7	0	2	1	1	1	3	1	1	0	0	0	0	0
0447	7	0	2	1	1	1	3	1	1	0	0	0	0	0
0448	6	0	2	1	1	1	3	1	2	0	0	0	0	0
0449	6	0	2	1	1	1	3	1	2	0	0	0	0	0
0450	6	1	2	1	1	1	3	1	1	0	0	0	0	0
0451	6	0	2	1	2	3	3	1	2	0	0	0	0	0
0452	6	1	2	1	1	1	3	1	2	1	0	1	1	0
0453	6	0	2	1	1	1	3	1	2	0	0	0	0	0
0454	5	0	1	1	1	1	3	1	2	0	0	0	0	0
0455	5	0	1	1	1	1	3	1	2	0	0	0	0	0
0456	5	0	1	1	1	1	3	1	1	0	0	0	0	0
0457	5	0	1	1	1	1	3	1	2	0	0	0	0	0
0458	5	1	1	1	1	1	3	0	2	0	0	0	0	0
0459	5	1	1	1	1	1	3	0	1	0	0	0	0	0
0460	5	0	1	1	2	1	3	1	2	2	1	1	1	1
0461	5	0	1	1	1	1	3	1	2	0	0	0	0	0
0462	5	1	1	1	1	1	3	1	2	0	0	0	0	0
0463	5	0	1	1	2	1	3	1	2	1	1	0	1	0
0464	5	0	1	1	2	1	3	1	2	2	1	1	1	1
0465	5	0	1	1	2	1	3	1	0	0	0	0	0	0
0466	5	0	1	1	2	1	3	1	2	0	0	0	0	0
0467	5	1	1	1	1	1	3	1	1	0	0	0	0	0
0468	5	0	1	1	2	1	3	1	2	0	0	0	0	0
0469	5	0	1	1	2	1	3	1	2	2	1	1	1	1
0470	5	0	1	1	2	1	3	1	2	2	1	1	1	1
0471	4	1	1	1	2	1	3	1	1	0	0	0	0	0
0472	4	0	1	1	2	1	3	1	2	2	1	1	1	1
0473	4	0	1	1	2	1	3	1	2	2	1	1	1	1
0474	4	0	1	1	2	1	3	1	1	0	0	0	0	0
0475	4	0	1	1	2	1	3	1	2	0	0	0	0	0
0476	4	0	1	1	2	1	3	1	2	2	1	1	1	1
0477	4	0	1	1	2	1	3	1	0	2	1	1	1	1
0478	4	0	1	0	2	2	3	1	2	2	1	1	1	1
0479	4	0	1	1	2	1	3	1	1	0	0	0	0	0
0480	4	0	0	1	2	1	3	1	2	1	1	0	1	0
0481	4	0	0	1	2	1	3	0	2	2	1	1	1	1
0482	4	0	0	1	2	1	3	1	1	2	1	1	1	1
0483	4	0	0	1	2	1	3	1	2	0	0	0	0	0
0484	4	0	0	1	2	1	3	1	2	2	1	1	1	1
0485	4	0	0	1	2	1	3	1	2	2	1	1	1	1
0486	4	0	0	1	2	1	3	1	1	2	1	1	1	1
0487	4	0	0	1	2	1	3	1	2	2	1	1	1	1
0488	4	0	0	1	2	1	3	1	1	1	1	0	1	0
0489	4	0	0	1	2	1	3	1	1	0	0	0	0	0
0490	4	0	0	1	2	1	3	1	1	0	0	0	0	0
0491	4	0	0	1	2	1	3	1	0	0	0	0	0	0
0492	4	0	0	1	2	1	3	1	1	1	0	1	1	0
0493	4	0	0	1	2	1	3	1	1	2	1	1	1	1
0494	4	0	0	1	2	1	3	1	2	2	1	1	1	1
0495	4	0	0	1	2	1	3	1	2	0	0	0	0	0
0496	4	0	0	1	2	1	3	1	2	1	1	0	1	0
0497	4	0	0	1	2	1	3	1	2	0	0	0	0	0
0498	4	0	0	1	2	1	3	1	2	2	1	1	1	1
0499	4	0	0	1	2	1	3	1	2	2	1	1	1	1
0500	4	0	0	1	2	1	3	1	2	2	1	1	1	1
0501	4	0	0	1	2	1	3	1	1	1	1	0	1	0
0502	4	0	0	1	2	1	3	1	2	0	0	0	0	0
0503	4	0	0	1	1	1	3	1	2	0	0	0	0	0
0504	4	0	0	1	2	1	3	1	2	1	1	0	1	0
0505	4	0	0	1	2	1	3	1	2	0	0	0	0	0
0506	4	0	0	0	2	1	3	1	2	0	0	0	0	0
0507	4	0	0	1	2	1	3	1	2	2	1	1	1	1
0508	4	0	0	1	2	1	3	1	2	2	1	1	1	1
0509	4	0	0	0	1	1	3	1	2	0	0	0	0	0
0510	4	0	0	0	2	1	3	1	0	0	0	0	0	0
0511	4	0	0	1	2	1	3	1	2	0	0	0	0	0
0512	4	0	0	1	1	1	3	1	2	0	0	0	0	0
0513	4	0	0	1	2	1	3	1	2	1	1	0	1	0
0514	4	0	0	1	2	1	3	1	1	0	0	0	0	0
0515	4	0	0	1	2	1	3	1	1	0	0	0	0	0
0516	4	0	0	1	2	1	3	0	1	0	0	0	0	0
0517	4	0	0	1	2	1	3	1	2	2	1	1	1	1
0518	4	0	0	1	2	1	3	1	2	2	1	1	1	1
0519	4	0	0	1	2	1	3	1	2	2	1	1	1	1
0520	4	0	0	1	2	1	3	1	2	2	1	1	1	1
0521	4	0	0	1	2	1	3	1	2	2	1	1	1	1
0522	3	0	0	0	2	1	3	1	0	1	1	0	1	0
0523	3	0	0	1	2	1	3	1	2	0	0	0	0	0
0524	3	0	0	1	2	1	3	1	2	0	0	0	0	0
0525	3	1	0	1	2	1	3	1	2	0	0	0	0	0
0526	3	0	0	1	2	1	3	1	2	0	0	0	0	0
0527	3	0	0	1	2	1	3	1	1	0	0	0	0	0
0528	3	0	0	1	2	1	3	1	2	2	1	1	1	1
0529	3	0	0	1	2	1	3	1	1	2	1	1	1	1
0530	3	1	0	1	1	1	3	0	2	0	0	0	0	0
0531	3	0	0	1	2	1	3	1	1	1	1	0	1	0
0532	3	0	0	1	2	1	3	1	2	1	1	0	1	0
0533	3	0	0	1	2	1	3	1	2	0	0	0	0	0
0534	3	0	0	1	2	1	3	1	2	2	1	1	1	1
0535	3	0	0	1	2	1	3	1	2	2	1	1	1	1
0536	3	0	0	1	2	1	3	1	2	2	1	1	1	1
0537	3	0	0	1	2	1	3	1	1	2	1	1	1	1
0538	3	0	0	1	2	1	3	1	1	2	1	1	1	1
0539	3	0	0	1	2	1	3	1	1	0	0	0	0	0
0540	3	0	0	1	2	1	3	1	1	1	1	0	1	0
0541	3	0	0	0	2	1	3	1	2	1	1	0	1	0
0542	3	0	0	1	2	2	3	1	2	1	1	0	1	0
0543	3	0	0	0	2	1	3	1	2	0	0	0	0	0
0544	3	0	0	1	2	1	3	1	2	0	0	0	0	0
0545	3	0	0	1	2	1	3	1	1	2	1	1	1	1
0546	3	0	0	1	2	1	3	1	2	2	1	1	1	1
0547	3	0	0	1	2	1	3	1	2	2	1	1	1	1
0548	3	0	0	1	2	1	3	1	2	1	0	1	1	0
0549	3	0	0	1	2	1	3	1	1	1	1	0	1	0
0550	3	0	0	1	2	1	3	1	1	1	1	0	1	0
0551	3	0	0	1	2	1	3	1	1	1	1	0	1	0
0552	3	0	0	1	2	1	3	1	1	1	1	0	1	0
0553	3	0	0	1	2	1	3	1	2	0	0	0	0	0
0554	3	0	0	1	2	1	3	1	2	2	1	1	1	1
0555	3	0	0	1	2	1	3	1	2	2	1	1	1	1
0556	3	0	0	1	2	1	3	1	2	2	1	1	1	1
0557	3	0	0	1	2	1	3	1	1	1	1	0	1	0
0558	3	0	0	1	2	1	3	1	2	0	0	0	0	0
0559	3	1	0	1	2	1	3	1	2	1	1	0	1	0
0560	3	0	0	1	2	1	3	1	2	1	1	0	1	0
0561	3	0	0	1	2	1	3	1	1	1	1	0	1	0
0562	3	0	0	1	2	1	3	1	2	1	1	0	1	0
0563	3	0	0	1	2	1	3	1	1	0	0	0	0	0
0564	3	0	0	1	2	1	3	1	1	2	1	1	1	1
0565	3	0	0	1	2	1	3	1	2	2	1	1	1	1
0566	3	0	0	1	2	0	3	1	2	0	0	0	0	0
0567	3	1	0	1	1	1	3	1	2	0	0	0	0	0
0568	3	0	0	1	2	1	3	1	1	0	0	0	0	0
0569	3	0	0	1	2	1	3	1	1	0	0	0	0	0
0570	3	0	0	1	2	1	3	1	1	2	1	1	1	1
0571	3	1	0	1	2	1	3	1	2	2	1	1	1	1
0572	3	1	0	1	2	1	3	1	1	1	0	1	1	0
0573	3	0	0	1	2	1	3	1	1	1	1	0	1	0
0574	3	0	0	1	2	1	3	1	2	0	0	0	0	0
0575	3	0	0	1	2	1	3	1	2	0	0	0	0	0
0576	3	0	0	1	2	1	3	1	1	1	1	0	1	0
0577	3	0	0	1	2	1	3	1	1	1	1	0	1	0
0578	3	0	0	1	2	1	3	1	0	0	0	0	0	0
0579	3	0	0	1	2	1	3	1	2	2	1	1	1	1
0580	3	0	0	1	2	1	3	1	2	0	0	0	0	0
0581	3	0	0	1	2	1	3	0	2	0	0	0	0	0
0582	3	0	0	0	2	1	3	1	2	1	1	0	1	0
0583	3	0	0	1	2	1	3	1	2	1	1	0	1	0
0584	3	1	0	1	2	1	3	1	1	0	0	0	0	0
0585	3	0	0	1	2	1	3	1	2	0	0	0	0	0
0586	3	0	0	1	2	1	3	1	1	0	0	0	0	0
0587	3	0	0	1	2	0	3	1	1	0	0	0	0	0
0588	3	0	0	1	2	1	3	1	1	0	0	0	0	0
0589	3	0	0	1	2	1	3	1	2	2	1	1	1	1
0590	3	1	0	1	2	1	3	1	2	2	1	1	1	1
0591	3	0	0	1	2	1	3	0	2	2	1	1	1	1
0592	3	1	0	1	2	1	3	1	2	1	1	0	1	0
0593	3	0	0	1	2	1	3	1	2	0	0	0	0	0
0594	3	0	0	1	2	1	3	1	2	0	0	0	0	0
0595	3	1	0	1	2	1	3	1	2	0	0	0	0	0
0596	3	1	0	1	2	1	3	0	2	2	1	1	1	1
0597	3	0	0	1	2	1	3	1	2	1	0	1	1	0
0598	3	1	0	0	1	1	3	1	1	2	1	1	1	1
0599	3	0	0	1	2	0	3	1	2	1	1	0	1	0
0600	3	0	0	1	2	1	3	1	2	1	1	0	1	0
0601	3	1	0	1	2	0	3	1	1	1	1	0	1	0
0602	3	0	0	1	2	1	3	1	2	1	1	0	1	0
0603	3	0	0	1	2	1	3	1	1	0	0	0	0	0
0604	3	0	0	1	2	0	3	1	1	0	0	0	0	0
0605	3	0	0	1	2	1	3	1	1	0	0	0	0	0
0606	2	0	0	1	2	0	3	1	2	0	0	0	0	0
0607	2	0	0	1	2	0	3	1	2	0	0	0	0	0
0608	2	0	0	1	2	1	3	1	2	0	0	0	0	0
0609	2	0	0	1	2	1	3	1	2	0	0	0	0	0
0610	2	0	0	1	2	1	3	1	1	2	1	1	1	1
0611	2	1	0	1	2	1	3	1	2	2	1	1	1	1
0612	2	0	0	1	2	1	3	1	2	2	1	1	1	1
0613	2	0	0	1	2	1	3	1	1	2	1	1	1	1
0614	2	0	0	1	2	1	3	1	2	0	0	0	0	0
0615	2	0	0	1	2	1	3	1	2	0	0	0	0	0
0616	2	1	0	1	2	1	3	1	2	0	0	0	0	0
0617	2	0	0	1	2	1	3	1	2	0	0	0	0	0
0618	2	1	0	1	2	1	3	1	2	0	0	0	0	0
0619	2	1	0	1	1	1	3	1	2	0	0	0	0	0
0620	2	0	0	1	2	0	3	1	2	0	0	0	0	0
0621	2	0	0	1	2	1	3	1	1	1	1	0	1	0
0622	2	0	0	1	2	1	3	1	2	0	0	0	0	0
0623	2	0	0	1	2	1	3	1	2	0	0	0	0	0
0624	2	0	0	1	2	0	3	1	2	0	0	0	0	0
0625	2	0	0	1	2	0	3	1	2	0	0	0	0	0
0626	2	0	0	1	2	1	3	1	2	0	0	0	0	0
0627	2	0	0	1	2	1	3	1	2	0	0	0	0	0
0628	2	0	0	1	2	1	3	0	2	0	0	0	0	0
0629	2	0	0	0	2	1	3	1	2	0	0	0	0	0
0630	2	0	0	1	2	1	3	1	1	0	0	0	0	0
0631	2	1	0	1	1	1	3	1	1	0	0	0	0	0
0632	2	1	0	0	1	0	3	1	1	0	0	0	0	0
0633	2	1	0	1	2	0	3	1	2	0	0	0	0	0
0634	2	1	0	1	2	1	3	1	2	0	0	0	0	0
0635	2	1	0	1	2	0	3	1	1	1	1	0	1	0
0636	2	0	0	0	2	0	3	1	2	0	0	0	0	0
0637	2	1	0	1	2	0	3	1	1	0	0	0	0	0
0638	2	0	0	1	2	0	3	1	1	0	0	0	0	0
0639	2	0	0	1	2	0	3	0	2	0	0	0	0	0
0640	2	0	0	1	2	0	3	1	2	0	0	0	0	0
0641	2	1	0	1	2	0	3	1	2	0	0	0	0	0
0642	2	1	0	1	2	0	3	1	2	0	0	0	0	0
0643	2	0	0	1	2	1	3	1	2	1	1	0	1	0
0644	2	0	0	1	2	0	3	1	2	0	0	0	0	0
0645	2	1	0	1	2	0	3	1	2	0	0	0	0	0
0646	2	0	0	1	2	0	3	1	2	0	0	0	0	0
0647	2	0	0	1	2	0	3	1	1	0	0	0	0	0
0648	2	1	0	1	2	0	3	1	1	0	0	0	0	0
0649	2	0	0	1	2	0	3	1	2	0	0	0	0	0
0650	2	0	0	1	2	0	3	1	2	0	0	0	0	0
0651	2	0	0	1	1	0	3	0	2	0	0	0	0	0
0652	2	0	0	1	2	0	3	1	2	0	0	0	0	0
0653	2	1	0	1	2	0	3	0	2	0	0	0	0	0
0654	2	1	0	0	1	0	3	1	1	0	0	0	0	0
0655	2	0	0	1	1	0	3	1	2	0	0	0	0	0
0656	2	1	0	1	1	0	3	0	2	0	0	0	0	0
0657	2	0	0	0	2	0	3	1	1	0	0	0	0	0
0658	1	0	0	1	1	0	3	1	2	0	0	0	0	0
0659	1	0	0	1	1	0	3	1	2	0	0	0	0	0
0660	1	0	0	1	1	0	3	0	2	0	0	0	0	0
0661	8	0	2	1	1	1	2	1	1	0	0	0	0	0
0662	8	0	2	1	0	3	2	1	2	0	0	0	0	0
0663	8	0	2	1	0	1	2	1	1	0	0	0	0	0
0664	8	0	2	1	0	3	2	1	1	0	0	0	0	0
0665	8	0	2	1	1	3	2	1	2	0	0	0	0	0
0666	8	0	2	1	0	3	2	1	2	0	0	0	0	0
0667	8	0	2	1	0	1	2	1	1	0	0	0	0	0
0668	8	0	2	1	1	1	2	1	1	0	0	0	0	0
0669	8	1	2	1	0	1	2	1	1	0	0	0	0	0
0670	8	0	2	1	1	1	2	1	2	0	0	0	0	0
0671	8	0	2	1	1	1	2	1	1	0	0	0	0	0
0672	8	0	2	1	1	1	2	1	2	0	0	0	0	0
0673	8	0	2	1	1	1	2	1	1	0	0	0	0	0
0674	8	0	2	1	1	1	2	1	2	0	0	0	0	0
0675	8	0	2	1	1	1	2	1	2	0	0	0	0	0
0676	7	0	2	1	2	1	2	1	2	0	0	0	0	0
0677	7	0	2	1	0	3	2	1	2	0	0	0	0	0
0678	7	1	2	1	1	1	2	1	1	0	0	0	0	0
0679	7	0	2	1	1	1	2	1	2	0	0	0	0	0
0680	7	0	2	1	0	1	2	1	2	0	0	0	0	0
0681	7	1	2	1	1	1	2	1	2	0	0	0	0	0
0682	7	0	2	1	1	1	2	1	2	0	0	0	0	0
0683	7	0	2	1	1	1	2	1	2	0	0	0	0	0
0684	7	0	2	1	2	1	2	1	2	0	0	0	0	0
0685	7	0	2	1	1	1	2	1	2	0	0	0	0	0
0686	7	0	2	1	0	1	2	1	1	0	0	0	0	0
0687	7	1	2	1	1	1	2	1	2	0	0	0	0	0
0688	7	0	2	0	1	3	2	1	2	0	0	0	0	0
0689	7	0	2	0	2	3	2	1	2	0	0	0	0	0
0690	7	0	2	1	1	1	2	1	2	0	0	0	0	0
0691	7	0	2	1	1	1	2	1	1	2	1	1	1	1
0692	7	0	2	1	1	1	2	1	2	0	0	0	0	0
0693	7	0	2	1	1	1	2	1	2	0	0	0	0	0
0694	7	0	2	1	1	1	2	1	2	0	0	0	0	0
0695	7	0	2	1	2	1	2	1	2	0	0	0	0	0
0696	7	0	2	1	1	1	2	1	0	0	0	0	0	0
0697	7	0	2	1	1	1	2	1	2	2	1	1	1	1
0698	7	0	2	1	1	3	2	1	2	0	0	0	0	0
0699	7	1	2	1	0	1	2	1	1	0	0	0	0	0
0700	7	0	2	1	1	1	2	1	2	0	0	0	0	0
0701	7	0	2	1	1	1	2	0	2	0	0	0	0	0
0702	7	0	2	0	0	1	2	1	2	0	0	0	0	0
0703	7	0	2	1	0	1	2	1	2	0	0	0	0	0
0704	7	1	2	1	1	1	2	1	2	0	0	0	0	0
0705	7	0	2	1	1	1	2	1	1	0	0	0	0	0
0706	7	0	2	1	0	1	2	1	1	0	0	0	0	0
0707	6	0	2	1	2	2	2	1	2	0	0	0	0	0
0708	6	0	2	1	1	1	2	0	2	0	0	0	0	0
0709	6	0	2	1	2	1	2	1	2	0	0	0	0	0
0710	6	0	2	1	1	1	2	1	2	0	0	0	0	0
0711	6	0	2	1	0	1	2	1	1	1	0	1	1	0
0712	6	0	2	1	1	2	2	1	2	0	0	0	0	0
0713	6	0	2	1	1	1	2	1	2	0	0	0	0	0
0714	6	0	2	1	1	1	2	1	2	0	0	0	0	0
0715	6	0	2	1	0	1	2	1	2	0	0	0	0	0
0716	6	0	2	1	1	1	2	1	1	0	0	0	0	0
0717	6	0	2	1	1	1	2	1	2	0	0	0	0	0
0718	6	0	2	1	2	1	2	1	2	0	0	0	0	0
0719	6	0	2	1	2	1	2	1	2	1	1	0	1	0
0720	6	0	2	1	1	1	2	1	2	0	0	0	0	0
0721	6	0	2	1	1	1	2	1	2	0	0	0	0	0
0722	6	0	2	1	1	1	2	1	2	0	0	0	0	0
0723	6	0	2	1	2	1	2	1	1	0	0	0	0	0
0724	6	0	2	1	1	1	2	1	1	0	0	0	0	0
0725	6	0	2	1	2	1	2	1	1	0	0	0	0	0
0726	6	0	2	1	2	1	2	1	2	2	1	1	1	1
0727	6	1	2	1	1	1	2	1	2	0	0	0	0	0
0728	6	0	2	1	1	1	2	1	1	0	0	0	0	0
0729	6	0	2	1	1	1	2	0	2	0	0	0	0	0
0730	6	0	2	1	0	1	2	1	2	0	0	0	0	0
0731	6	0	2	1	1	1	2	1	1	0	0	0	0	0
0732	6	0	2	1	0	1	2	1	1	0	0	0	0	0
0733	6	0	2	1	0	1	2	1	2	0	0	0	0	0
0734	6	0	2	1	1	1	2	1	1	0	0	0	0	0
0735	6	0	2	1	1	1	2	1	2	1	1	0	1	0
0736	6	0	2	1	1	1	2	1	2	0	0	0	0	0
0737	6	0	2	1	2	1	2	1	2	0	0	0	0	0
0738	6	0	2	1	2	1	2	1	2	0	0	0	0	0
0739	6	0	2	1	1	1	2	1	2	0	0	0	0	0
0740	6	0	2	1	1	1	2	1	1	0	0	0	0	0
0741	6	0	2	1	1	1	2	1	1	0	0	0	0	0
0742	6	0	2	1	2	1	2	1	2	2	1	1	1	1
0743	6	0	2	1	2	1	2	0	2	0	0	0	0	0
0744	6	0	2	1	1	1	2	1	2	0	0	0	0	0
0745	6	1	2	1	1	1	2	1	2	0	0	0	0	0
0746	6	0	2	1	2	1	2	1	2	1	1	0	1	0
0747	6	1	2	1	1	1	2	1	2	0	0	0	0	0
0748	6	0	2	1	1	1	2	1	2	0	0	0	0	0
0749	6	0	2	1	1	2	2	1	2	0	0	0	0	0
0750	6	0	2	1	1	1	2	1	1	0	0	0	0	0
0751	6	0	2	1	2	3	2	1	1	0	0	0	0	0
0752	6	0	2	1	1	1	2	0	1	1	0	1	1	0
0753	6	0	2	1	2	1	2	1	2	2	1	1	1	1
0754	6	0	2	1	1	1	2	1	2	0	0	0	0	0
0755	6	0	2	1	2	1	2	1	2	0	0	0	0	0
0756	6	0	2	1	1	1	2	1	0	0	0	0	0	0
0757	6	0	2	1	2	1	2	1	1	2	1	1	1	1
0758	6	0	2	1	1	1	2	1	2	0	0	0	0	0
0759	6	0	2	1	2	1	2	1	1	0	0	0	0	0
0760	6	0	2	1	2	1	2	0	1	0	0	0	0	0
0761	6	0	2	1	1	1	2	1	2	0	0	0	0	0
0762	6	0	2	1	1	1	2	1	2	0	0	0	0	0
0763	6	0	2	1	1	1	2	1	2	0	0	0	0	0
0764	6	0	2	1	2	1	2	1	2	1	0	1	1	0
0765	6	0	2	1	2	1	2	1	1	1	1	0	1	0
0766	6	0	2	1	1	1	2	1	2	0	0	0	0	0
0767	6	0	2	1	2	1	2	1	2	1	1	0	1	0
0768	5	0	1	1	2	1	2	1	2	1	1	0	1	0
0769	5	1	1	1	1	1	2	1	2	0	0	0	0	0
0770	5	0	1	1	1	1	2	0	2	0	0	0	0	0
0771	5	0	1	1	0	1	2	1	2	0	0	0	0	0
0772	5	0	1	1	1	3	2	1	1	0	0	0	0	0
0773	5	1	1	1	1	1	2	1	2	0	0	0	0	0
0774	5	0	1	1	1	2	2	1	1	1	1	0	1	0
0775	5	0	1	1	1	1	2	1	1	1	1	0	1	0
0776	5	0	1	1	2	2	2	1	1	0	0	0	0	0
0777	5	1	1	1	1	1	2	0	2	0	0	0	0	0
0778	5	0	1	1	1	1	2	1	2	0	0	0	0	0
0779	5	0	1	1	1	1	2	1	2	0	0	0	0	0
0780	5	0	1	1	1	1	2	1	1	0	0	0	0	0
0781	5	0	1	1	2	1	2	1	2	1	0	1	1	0
0782	5	0	1	1	2	1	2	1	2	1	1	0	1	0
0783	5	1	1	1	2	1	2	1	1	0	0	0	0	0
0784	5	1	1	1	1	1	2	1	1	0	0	0	0	0
0785	5	1	1	1	1	1	2	1	1	0	0	0	0	0
0786	5	0	1	1	1	1	2	1	2	0	0	0	0	0
0787	5	0	1	1	1	1	2	1	2	0	0	0	0	0
0788	5	0	1	1	1	1	2	1	1	1	1	0	1	0
0789	5	0	1	1	2	1	2	1	1	1	0	1	1	0
0790	5	0	1	1	2	1	2	1	2	2	1	1	1	1
0791	5	0	1	1	2	1	2	1	2	0	0	0	0	0
0792	5	1	1	1	1	1	2	1	2	0	0	0	0	0
0793	5	0	1	1	2	1	2	1	1	1	1	0	1	0
0794	5	0	1	1	2	1	2	1	2	1	1	0	1	0
0795	5	1	1	1	1	1	2	1	2	0	0	0	0	0
0796	5	0	1	1	1	1	2	1	2	2	1	1	1	1
0797	5	0	1	1	2	1	2	1	2	2	1	1	1	1
0798	5	0	1	1	1	1	2	1	1	0	0	0	0	0
0799	5	0	1	1	2	1	2	1	1	0	0	0	0	0
0800	5	0	1	1	2	1	2	1	1	0	0	0	0	0
0801	5	1	1	1	1	1	2	1	2	1	1	0	1	0
0802	5	0	1	1	2	1	2	0	2	0	0	0	0	0
0803	5	1	1	1	1	1	2	1	2	0	0	0	0	0
0804	5	0	1	1	2	1	2	1	1	0	0	0	0	0
0805	5	1	1	1	1	1	2	1	2	0	0	0	0	0
0806	5	1	1	1	2	1	2	1	2	0	0	0	0	0
0807	5	0	1	1	2	1	2	1	1	1	1	0	1	0
0808	5	0	1	1	2	1	2	1	2	0	0	0	0	0
0809	5	0	1	1	2	2	2	1	2	0	0	0	0	0
0810	5	0	1	1	1	1	2	1	2	0	0	0	0	0
0811	5	0	1	1	2	1	2	1	1	0	0	0	0	0
0812	5	1	1	1	1	1	2	1	2	2	1	1	1	1
0813	5	0	1	1	1	1	2	1	2	2	1	1	1	1
0814	5	0	1	0	2	1	2	1	1	2	1	1	1	1
0815	5	0	1	1	2	1	2	1	2	0	0	0	0	0
0816	5	0	1	1	1	1	2	1	2	0	0	0	0	0
0817	5	1	1	1	0	1	2	1	2	0	0	0	0	0
0818	5	0	1	1	2	1	2	1	2	1	1	0	1	0
0819	5	0	1	1	2	2	2	1	0	0	0	0	0	0
0820	5	0	1	1	2	1	2	1	2	0	0	0	0	0
0821	5	0	1	0	2	1	2	1	2	0	0	0	0	0
0822	5	0	1	1	1	1	2	1	1	0	0	0	0	0
0823	5	0	1	1	2	1	2	1	1	0	0	0	0	0
0824	5	0	1	1	2	1	2	1	1	0	0	0	0	0
0825	5	0	1	1	1	1	2	1	1	0	0	0	0	0
0826	5	0	1	0	2	1	2	1	1	1	1	0	1	0
0827	5	0	1	1	1	2	2	1	1	0	0	0	0	0
0828	5	0	1	1	2	1	2	1	1	1	1	0	1	0
0829	5	0	1	1	2	1	2	1	2	1	1	0	1	0
0830	5	0	1	1	1	1	2	0	2	0	0	0	0	0
0831	5	0	1	1	2	2	2	0	2	0	0	0	0	0
0832	5	1	1	1	0	1	2	1	2	0	0	0	0	0
0833	5	0	1	1	1	1	2	1	1	0	0	0	0	0
0834	5	0	1	1	2	1	2	1	1	2	1	1	1	1
0835	5	1	1	1	1	1	2	1	2	2	1	1	1	1
0836	5	0	1	1	2	1	2	1	2	2	1	1	1	1
0837	5	0	1	1	2	1	2	1	2	2	1	1	1	1
0838	5	0	1	1	2	2	2	1	2	1	1	0	1	0
0839	5	1	1	1	2	1	2	1	2	0	0	0	0	0
0840	5	1	1	1	1	1	2	1	1	0	0	0	0	0
0841	5	0	1	1	2	1	2	1	2	1	1	0	1	0
0842	5	0	1	0	1	1	2	1	1	0	0	0	0	0
0843	5	0	1	1	2	1	2	1	2	0	0	0	0	0
0844	5	0	1	1	2	2	2	1	2	0	0	0	0	0
0845	5	0	1	1	1	1	2	1	2	0	0	0	0	0
0846	5	0	1	1	2	1	2	1	1	0	0	0	0	0
0847	5	0	1	1	2	3	2	1	1	0	0	0	0	0
0848	5	0	1	1	2	2	2	1	1	0	0	0	0	0
0849	5	0	1	1	2	1	2	1	1	2	1	1	1	1
0850	5	0	1	1	2	3	2	1	2	2	1	1	1	1
0851	5	0	1	1	2	1	2	1	2	2	1	1	1	1
0852	5	0	1	1	2	2	2	1	2	2	1	1	1	1
0853	5	0	1	1	2	1	2	1	2	2	1	1	1	1
0854	5	0	1	1	2	1	2	1	2	2	1	1	1	1
0855	5	0	1	1	2	1	2	1	2	0	0	0	0	0
0856	5	1	1	1	1	1	2	1	2	0	0	0	0	0
0857	5	1	1	1	1	1	2	1	1	0	0	0	0	0
0858	5	0	1	1	2	1	2	1	1	1	1	0	1	0
0859	5	0	1	1	2	2	2	1	2	1	1	0	1	0
0860	5	0	1	1	2	1	2	1	2	0	0	0	0	0
0861	5	0	1	1	2	3	2	1	2	0	0	0	0	0
0862	5	0	1	1	1	1	2	1	2	0	0	0	0	0
0863	5	0	1	1	2	1	2	1	1	0	0	0	0	0
0864	5	0	1	1	2	1	2	1	1	0	0	0	0	0
0865	5	0	1	1	2	1	2	1	2	2	1	1	1	1
0866	5	0	1	1	2	1	2	1	1	2	1	1	1	1
0867	5	0	1	1	2	1	2	1	2	2	1	1	1	1
0868	5	0	1	1	2	1	2	1	1	2	1	1	1	1
0869	5	0	1	1	2	1	2	1	2	2	1	1	1	1
0870	5	0	1	1	1	1	2	1	2	0	0	0	0	0
0871	5	0	1	1	2	1	2	1	2	0	0	0	0	0
0872	5	1	1	1	0	1	2	0	1	0	0	0	0	0
0873	5	0	1	1	0	1	2	1	1	0	0	0	0	0
0874	5	0	1	1	2	2	2	1	1	1	1	0	1	0
0875	5	0	1	1	2	1	2	1	2	0	0	0	0	0
0876	5	0	1	1	2	1	2	1	2	0	0	0	0	0
0877	5	1	1	1	1	1	2	1	2	0	0	0	0	0
0878	5	0	1	1	2	1	2	1	1	2	1	1	1	1
0879	5	0	1	1	2	1	2	1	2	2	1	1	1	1
0880	5	0	1	1	2	1	2	1	2	2	1	1	1	1
0881	5	0	1	1	2	1	2	1	1	1	0	1	1	0
0882	5	0	1	1	2	1	2	1	0	2	1	1	1	1
0883	5	0	1	1	2	1	2	1	1	2	1	1	1	1
0884	4	0	1	1	1	1	2	1	2	0	0	0	0	0
0885	4	0	1	1	2	1	2	1	2	0	0	0	0	0
0886	4	0	1	1	2	1	2	1	2	0	0	0	0	0
0887	4	0	1	1	2	3	2	1	2	0	0	0	0	0
0888	4	0	1	1	1	1	2	1	2	0	0	0	0	0
0889	4	0	1	1	0	1	2	1	2	0	0	0	0	0
0890	4	1	1	1	0	1	2	1	1	0	0	0	0	0
0891	4	0	1	1	2	1	2	1	1	1	1	0	1	0
0892	4	0	1	1	2	1	2	1	1	1	1	0	1	0
0893	4	0	1	1	2	1	2	1	1	1	1	0	1	0
0894	4	0	1	1	2	1	2	1	2	0	0	0	0	0
0895	4	0	1	1	2	1	2	1	2	0	0	0	0	0
0896	4	0	1	1	2	1	2	1	2	0	0	0	0	0
0897	4	1	1	1	1	1	2	1	2	0	0	0	0	0
0898	4	0	1	1	2	1	2	0	2	0	0	0	0	0
0899	4	0	1	1	2	1	2	1	2	2	1	1	1	1
0900	4	0	1	1	2	1	2	1	2	2	1	1	1	1
0901	4	0	1	1	2	1	2	1	1	2	1	1	1	1
0902	4	0	1	0	2	3	2	1	1	2	1	1	1	1
0903	4	0	1	1	2	1	2	1	2	2	1	1	1	1
0904	4	0	1	1	2	1	2	1	2	2	1	1	1	1
0905	4	0	1	1	2	3	2	1	2	1	1	0	1	0
0906	4	0	1	1	1	1	2	1	2	0	0	0	0	0
0907	4	1	1	1	0	1	2	1	2	0	0	0	0	0
0908	4	0	1	1	2	1	2	1	1	0	0	0	0	0
0909	4	0	1	1	2	1	2	1	1	1	1	0	1	0
0910	4	0	1	1	2	1	2	1	2	1	1	0	1	0
0911	4	0	1	1	2	1	2	1	2	1	1	0	1	0
0912	4	0	1	1	2	1	2	1	1	1	1	0	1	0
0913	4	0	1	1	2	1	2	1	2	1	1	0	1	0
0914	4	0	1	1	2	2	2	1	2	0	0	0	0	0
0915	4	0	1	1	2	1	2	1	2	0	0	0	0	0
0916	4	0	1	1	2	0	2	1	2	0	0	0	0	0
0917	4	0	1	1	2	1	2	1	2	0	0	0	0	0
0918	4	0	1	1	2	0	2	1	1	0	0	0	0	0
0919	4	0	1	1	1	1	2	1	1	0	0	0	0	0
0920	4	0	1	1	2	3	2	1	1	0	0	0	0	0
0921	4	0	1	1	2	1	2	1	1	0	0	0	0	0
0922	4	0	1	1	2	1	2	1	2	1	0	1	1	0
0923	4	0	1	1	2	1	2	1	2	2	1	1	1	1
0924	4	0	1	1	2	1	2	1	2	2	1	1	1	1
0925	4	0	1	1	2	1	2	1	2	2	1	1	1	1
0926	4	0	1	1	2	1	2	1	1	0	0	0	0	0
0927	4	0	1	1	2	1	2	1	0	1	1	0	1	0
0928	4	0	1	1	2	1	2	0	2	0	0	0	0	0
0929	4	0	1	1	2	1	2	1	1	0	0	0	0	0
0930	4	0	1	1	2	1	2	1	1	0	0	0	0	0
0931	4	1	1	1	1	1	2	1	0	2	1	1	1	1
0932	4	0	1	1	2	1	2	1	2	2	1	1	1	1
0933	4	1	1	1	2	1	2	1	2	2	1	1	1	1
0934	4	0	1	1	2	1	2	1	2	1	1	0	1	0
0935	4	0	1	1	2	1	2	1	2	0	0	0	0	0
0936	4	0	1	1	2	1	2	1	1	1	1	0	1	0
0937	4	0	1	1	2	1	2	1	1	1	1	0	1	0
0938	4	0	1	1	2	1	2	1	2	0	0	0	0	0
0939	4	0	1	1	2	1	2	1	2	0	0	0	0	0
0940	4	1	1	1	1	1	2	1	2	0	0	0	0	0
0941	4	0	1	1	2	1	2	1	0	2	1	1	1	1
0942	4	0	1	1	2	1	2	1	2	1	0	1	1	0
0943	4	0	1	1	1	1	2	1	1	2	1	1	1	1
0944	4	0	1	1	2	1	2	1	2	2	1	1	1	1
0945	4	0	1	1	2	1	2	1	1	2	1	1	1	1
0946	4	0	1	1	2	1	2	1	2	2	1	1	1	1
0947	4	0	1	1	1	1	2	1	1	2	1	1	1	1
0948	4	1	1	1	1	1	2	1	2	2	1	1	1	1
0949	4	0	0	1	2	1	2	1	2	0	0	0	0	0
0950	4	0	0	1	2	1	2	1	2	1	1	0	1	0
0951	4	0	0	1	2	0	2	1	1	1	1	0	1	0
0952	4	0	0	0	2	1	2	1	2	0	0	0	0	0
0953	4	0	0	1	2	1	2	1	2	0	0	0	0	0
0954	4	0	0	1	2	1	2	1	2	0	0	0	0	0
0955	4	0	0	1	2	1	2	1	1	0	0	0	0	0
0956	4	0	0	1	2	1	2	1	1	0	0	0	0	0
0957	4	0	0	1	2	1	2	1	1	1	0	1	1	0
0958	4	0	0	1	2	1	2	1	1	2	1	1	1	1
0959	4	0	0	1	2	1	2	1	2	2	1	1	1	1
0960	4	0	0	0	2	1	2	1	1	2	1	1	1	1
0961	4	0	0	1	2	1	2	1	2	2	1	1	1	1
0962	4	0	0	1	2	1	2	1	2	0	0	0	0	0
0963	4	1	0	1	1	1	2	1	2	0	0	0	0	0
0964	4	0	0	1	2	1	2	1	0	0	0	0	0	0
0965	4	1	0	1	2	1	2	1	2	1	1	0	1	0
0966	4	0	0	1	2	1	2	1	1	1	1	0	1	0
0967	4	0	0	1	2	1	2	1	1	1	1	0	1	0
0968	4	0	0	1	1	1	2	1	2	1	1	0	1	0
0969	4	1	0	1	2	1	2	1	2	1	1	0	1	0
0970	4	1	0	1	1	1	2	1	2	0	0	0	0	0
0971	4	1	0	1	1	1	2	0	2	0	0	0	0	0
0972	4	0	0	1	2	1	2	1	2	0	0	0	0	0
0973	4	0	0	1	1	1	2	1	2	0	0	0	0	0
0974	4	0	0	1	2	1	2	1	1	0	0	0	0	0
0975	4	0	0	1	2	1	2	1	1	0	0	0	0	0
0976	4	0	0	1	2	1	2	1	1	0	0	0	0	0
0977	4	0	0	1	2	1	2	1	2	2	1	1	1	1
0978	4	0	0	1	2	1	2	1	1	2	1	1	1	1
0979	4	0	0	1	2	1	2	1	1	2	1	1	1	1
0980	4	0	0	1	2	1	2	1	1	2	1	1	1	1
0981	4	0	0	0	2	1	2	1	2	2	1	1	1	1
0982	4	0	0	1	2	1	2	1	1	2	1	1	1	1
0983	4	0	0	1	1	1	2	1	2	0	0	0	0	0
0984	4	1	0	1	2	1	2	1	1	0	0	0	0	0
0985	4	1	0	1	2	1	2	1	1	0	0	0	0	0
0986	4	0	0	1	2	1	2	1	1	1	1	0	1	0
0987	4	0	0	1	2	1	2	1	2	1	1	0	1	0
0988	4	0	0	1	2	2	2	1	2	1	1	0	1	0
0989	4	1	0	1	1	1	2	1	2	1	1	0	1	0
0990	4	1	0	1	1	1	2	1	2	0	0	0	0	0
0991	4	1	0	1	1	1	2	1	2	0	0	0	0	0
0992	4	0	0	1	2	1	2	1	2	0	0	0	0	0
0993	4	0	0	1	2	1	2	1	2	0	0	0	0	0
0994	4	0	0	1	2	0	2	1	1	0	0	0	0	0
0995	4	0	0	1	2	0	2	1	1	0	0	0	0	0
0996	4	0	0	0	2	1	2	1	1	2	1	1	1	1
0997	4	0	0	1	2	1	2	1	2	2	1	1	1	1
0998	4	0	0	1	2	1	2	1	2	2	1	1	1	1
0999	4	0	0	1	2	1	2	1	1	2	1	1	1	1
1000	4	0	0	1	2	1	2	1	1	2	1	1	1	1
1001	4	0	0	1	2	1	2	1	2	2	1	1	1	1
1002	4	0	0	1	2	1	2	1	1	2	1	1	1	1
1003	4	0	0	1	2	1	2	1	1	2	1	1	1	1
1004	4	0	0	1	2	1	2	1	2	2	1	1	1	1
1005	4	0	0	1	2	1	2	1	2	1	0	1	1	0
1006	4	0	0	1	2	1	2	1	2	2	1	1	1	1
1007	4	1	0	1	1	2	2	1	1	2	1	1	1	1
1008	4	0	0	1	2	0	2	1	2	1	1	0	1	0
1009	4	0	0	1	2	1	2	1	2	0	0	0	0	0
1010	4	0	0	1	1	1	2	1	2	0	0	0	0	0
1011	4	0	0	1	2	1	2	1	1	0	0	0	0	0
1012	4	1	0	1	2	1	2	1	1	1	1	0	1	0
1013	4	0	0	1	2	1	2	1	1	1	1	0	1	0
1014	4	0	0	1	1	1	2	1	2	1	1	0	1	0
1015	4	0	0	1	1	1	2	1	2	1	1	0	1	0
1016	4	0	0	1	2	1	2	1	2	0	0	0	0	0
1017	4	0	0	1	2	1	2	1	2	0	0	0	0	0
1018	4	0	0	1	1	1	2	1	2	0	0	0	0	0
1019	4	0	0	1	2	1	2	1	1	0	0	0	0	0
1020	4	0	0	1	2	1	2	1	1	2	1	1	1	1
1021	4	0	0	1	2	1	2	1	1	1	0	1	1	0
1022	4	0	0	1	2	1	2	1	2	2	1	1	1	1
1023	4	0	0	1	2	1	2	1	1	2	1	1	1	1
1024	4	0	0	1	2	1	2	1	1	2	1	1	1	1
1025	4	1	0	1	2	1	2	1	2	2	1	1	1	1
1026	4	0	0	1	2	1	2	1	2	0	0	0	0	0
1027	4	0	0	1	2	1	2	1	2	0	0	0	0	0
1028	4	0	0	1	2	1	2	1	1	0	0	0	0	0
1029	4	0	0	1	2	1	2	1	1	0	0	0	0	0
1030	4	0	0	1	2	1	2	1	1	1	1	0	1	0
1031	4	1	0	1	2	1	2	1	2	1	1	0	1	0
1032	4	1	0	1	2	1	2	1	2	1	1	0	1	0
1033	4	0	0	1	2	1	2	1	2	0	0	0	0	0
1034	4	0	0	0	2	1	2	1	2	0	0	0	0	0
1035	4	0	0	1	2	1	2	1	0	0	0	0	0	0
1036	4	0	0	1	2	1	2	1	2	2	1	1	1	1
1037	4	0	0	1	2	1	2	1	1	2	1	1	1	1
1038	4	1	0	1	2	1	2	1	2	2	1	1	1	1
1039	4	0	0	1	2	1	2	1	1	2	1	1	1	1
1040	4	0	0	1	2	1	2	1	1	2	1	1	1	1
1041	4	0	0	1	2	1	2	1	2	2	1	1	1	1
1042	4	0	0	1	2	1	2	1	2	1	0	1	1	0
1043	4	0	0	1	2	1	2	1	1	2	1	1	1	1
1044	4	0	0	1	1	1	2	1	1	2	1	1	1	1
1045	4	0	0	1	2	1	2	1	1	2	1	1	1	1
1046	4	1	0	1	2	1	2	1	2	2	1	1	1	1
1047	4	0	0	1	2	0	2	1	2	1	0	1	1	0
1048	4	0	0	1	2	1	2	1	2	2	1	1	1	1
1049	4	1	0	1	1	1	2	1	1	1	1	0	1	0
1050	4	0	0	1	2	1	2	1	2	0	0	0	0	0
1051	4	0	0	1	2	1	2	1	2	0	0	0	0	0
1052	4	0	0	0	2	2	2	1	2	0	0	0	0	0
1053	4	1	0	0	1	1	2	1	1	0	0	0	0	0
1054	4	0	0	1	2	1	2	1	1	0	0	0	0	0
1055	4	1	0	1	2	0	2	1	1	0	0	0	0	0
1056	4	0	0	1	2	1	2	1	2	1	1	0	1	0
1057	4	0	0	1	2	1	2	1	1	1	1	0	1	0
1058	4	0	0	1	2	1	2	1	2	1	1	0	1	0
1059	4	0	0	1	2	1	2	0	2	1	1	0	1	0
1060	4	0	0	1	2	1	2	1	1	0	0	0	0	0
1061	4	0	0	1	2	1	2	1	1	0	0	0	0	0
1062	4	0	0	1	2	1	2	1	2	0	0	0	0	0
1063	4	0	0	1	2	1	2	1	2	0	0	0	0	0
1064	4	1	0	1	2	1	2	1	2	0	0	0	0	0
1065	4	0	0	1	2	1	2	1	2	0	0	0	0	0
1066	4	0	0	1	1	1	2	1	2	0	0	0	0	0
1067	4	0	0	1	2	1	2	1	1	0	0	0	0	0
1068	4	0	0	1	2	1	2	1	1	0	0	0	0	0
1069	4	0	0	1	2	1	2	1	1	0	0	0	0	0
1070	4	1	0	0	2	1	2	1	0	0	0	0	0	0
1071	4	1	0	1	2	1	2	1	1	2	1	1	1	1
1072	4	0	0	1	2	1	2	1	1	2	1	1	1	1
1073	4	0	0	1	2	1	2	1	2	2	1	1	1	1
1074	4	0	0	1	1	1	2	1	2	2	1	1	1	1
1075	4	0	0	1	2	1	2	1	2	2	1	1	1	1
1076	4	0	0	1	2	1	2	1	1	2	1	1	1	1
1077	4	0	0	0	2	1	2	1	2	2	1	1	1	1
1078	4	0	0	1	2	1	2	1	2	2	1	1	1	1
1079	4	0	0	1	2	1	2	1	2	2	1	1	1	1
1080	4	0	0	1	2	2	2	1	2	2	1	1	1	1
1081	3	0	0	0	2	1	2	1	2	1	1	0	1	0
1082	3	0	0	1	2	1	2	1	2	0	0	0	0	0
1083	3	0	0	1	2	1	2	1	2	0	0	0	0	0
1084	3	1	0	1	1	1	2	1	2	0	0	0	0	0
1085	3	0	0	1	2	1	2	1	2	0	0	0	0	0
1086	3	0	0	1	2	1	2	1	1	1	1	0	1	0
1087	3	0	0	1	2	1	2	1	2	1	1	0	1	0
1088	3	0	0	1	2	1	2	1	2	1	1	0	1	0
1089	3	0	0	1	2	1	2	1	1	1	1	0	1	0
1090	3	0	0	0	2	1	2	1	2	0	0	0	0	0
1091	3	0	0	1	2	1	2	1	2	0	0	0	0	0
1092	3	0	0	1	2	1	2	1	2	0	0	0	0	0
1093	3	0	0	1	2	2	2	1	2	0	0	0	0	0
1094	3	0	0	1	2	1	2	1	2	0	0	0	0	0
1095	3	1	0	1	1	1	2	1	2	0	0	0	0	0
1096	3	0	0	1	2	1	2	1	2	0	0	0	0	0
1097	3	0	0	1	2	1	2	1	2	0	0	0	0	0
1098	3	1	0	1	2	1	2	1	2	0	0	0	0	0
1099	3	0	0	1	2	1	2	1	2	0	0	0	0	0
1100	3	0	0	1	2	0	2	1	1	0	0	0	0	0
1101	3	0	0	1	2	1	2	1	1	0	0	0	0	0
1102	3	0	0	0	2	1	2	1	1	0	0	0	0	0
1103	3	1	0	1	1	1	2	0	1	0	0	0	0	0
1104	3	0	0	1	2	1	2	1	1	0	0	0	0	0
1105	3	1	0	1	2	1	2	1	2	2	1	1	1	1
1106	3	0	0	1	2	1	2	1	2	2	1	1	1	1
1107	3	0	0	1	2	1	2	1	2	2	1	1	1	1
1108	3	0	0	1	2	1	2	1	2	2	1	1	1	1
1109	3	1	0	1	2	1	2	1	2	2	1	1	1	1
1110	3	1	0	1	2	1	2	1	2	2	1	1	1	1
1111	3	0	0	1	2	1	2	1	2	2	1	1	1	1
1112	3	0	0	1	2	1	2	1	2	2	1	1	1	1
1113	3	0	0	1	2	1	2	1	1	2	1	1	1	1
1114	3	1	0	1	1	3	2	0	2	2	1	1	1	1
1115	3	0	0	1	1	1	2	1	2	2	1	1	1	1
1116	3	1	0	1	1	1	2	1	2	1	1	0	1	0
1117	3	0	0	1	2	1	2	1	2	0	0	0	0	0
1118	3	0	0	1	2	1	2	1	1	0	0	0	0	0
1119	3	0	0	1	2	1	2	1	1	0	0	0	0	0
1120	3	1	0	1	2	1	2	1	1	1	1	0	1	0
1121	3	1	0	1	2	1	2	1	1	1	1	0	1	0
1122	3	0	0	1	2	1	2	1	2	1	1	0	1	0
1123	3	0	0	1	2	1	2	1	2	1	1	0	1	0
1124	3	0	0	1	2	1	2	1	2	0	0	0	0	0
1125	3	0	0	1	2	1	2	1	2	0	0	0	0	0
1126	3	0	0	1	2	1	2	1	2	0	0	0	0	0
1127	3	0	0	1	2	1	2	1	2	0	0	0	0	0
1128	3	1	0	1	1	1	2	1	2	0	0	0	0	0
1129	3	1	0	1	1	1	2	1	2	0	0	0	0	0
1130	3	1	0	1	1	1	2	0	2	0	0	0	0	0
1131	3	1	0	1	2	1	2	1	1	0	0	0	0	0
1132	3	0	0	1	2	1	2	1	1	0	0	0	0	0
1133	3	0	0	0	1	1	2	1	1	0	0	0	0	0
1134	3	0	0	1	2	1	2	1	2	2	1	1	1	1
1135	3	0	0	1	2	1	2	1	2	2	1	1	1	1
1136	3	0	0	1	2	1	2	1	1	1	0	1	1	0
1137	3	1	0	1	2	1	2	1	0	2	1	1	1	1
1138	3	0	0	1	2	1	2	1	1	2	1	1	1	1
1139	3	0	0	1	2	1	2	1	2	2	1	1	1	1
1140	3	1	0	1	2	1	2	1	2	1	0	1	1	0
1141	3	0	0	1	1	1	2	1	1	2	1	1	1	1
1142	3	1	0	1	2	1	2	1	2	2	1	1	1	1
1143	3	0	0	1	2	1	2	1	2	2	1	1	1	1
1144	3	0	0	1	2	1	2	1	2	2	1	1	1	1
1145	3	0	0	1	2	1	2	1	1	2	1	1	1	1
1146	3	0	0	1	2	1	2	1	1	1	1	0	1	0
1147	3	0	0	1	2	1	2	1	1	1	1	0	1	0
1148	3	0	0	1	2	1	2	1	2	0	0	0	0	0
1149	3	0	0	1	2	1	2	1	2	0	0	0	0	0
1150	3	0	0	1	2	1	2	1	2	0	0	0	0	0
1151	3	0	0	1	2	1	2	1	2	0	0	0	0	0
1152	3	0	0	1	1	1	2	1	2	0	0	0	0	0
1153	3	1	0	1	1	1	2	1	2	0	0	0	0	0
1154	3	1	0	1	2	1	2	1	1	1	1	0	1	0
1155	3	0	0	1	2	1	2	1	2	1	1	0	1	0
1156	3	0	0	1	2	1	2	1	1	1	1	0	1	0
1157	3	0	0	1	2	1	2	1	1	0	0	0	0	0
1158	3	0	0	1	2	1	2	1	2	0	0	0	0	0
1159	3	0	0	1	2	1	2	1	2	0	0	0	0	0
1160	3	0	0	1	2	1	2	1	2	0	0	0	0	0
1161	3	1	0	1	2	1	2	1	2	0	0	0	0	0
1162	3	0	0	0	2	1	2	1	2	0	0	0	0	0
1163	3	0	0	1	2	2	2	1	2	0	0	0	0	0
1164	3	1	0	1	2	1	2	0	2	0	0	0	0	0
1165	3	0	0	1	2	1	2	1	2	0	0	0	0	0
1166	3	0	0	1	2	1	2	1	2	0	0	0	0	0
1167	3	0	0	1	2	1	2	1	1	0	0	0	0	0
1168	3	0	0	1	2	1	2	1	1	0	0	0	0	0
1169	3	0	0	1	2	0	2	1	1	0	0	0	0	0
1170	3	0	0	1	2	1	2	1	1	0	0	0	0	0
1171	3	0	0	1	2	1	2	1	1	0	0	0	0	0
1172	3	1	0	1	1	1	2	1	1	0	0	0	0	0
1173	3	0	0	1	2	1	2	1	1	0	0	0	0	0
1174	3	1	0	1	1	1	2	1	1	0	0	0	0	0
1175	3	0	0	0	2	1	2	1	1	2	1	1	1	1
1176	3	0	0	0	2	1	2	1	2	2	1	1	1	1
1177	3	0	0	1	2	1	2	0	2	2	1	1	1	1
1178	3	0	0	1	2	1	2	1	1	2	1	1	1	1
1179	3	0	0	1	1	1	2	1	1	2	1	1	1	1
1180	3	1	0	0	2	1	2	1	2	2	1	1	1	1
1181	3	0	0	1	2	1	2	1	2	2	1	1	1	1
1182	3	0	0	1	2	2	2	1	2	1	1	0	1	0
1183	3	0	0	1	2	1	2	1	2	1	1	0	1	0
1184	3	0	0	1	2	1	2	1	1	1	1	0	1	0
1185	3	0	0	1	2	1	2	1	2	0	0	0	0	0
1186	3	0	0	1	2	1	2	1	2	0	0	0	0	0
1187	3	1	0	1	2	1	2	1	2	0	0	0	0	0
1188	3	0	0	1	2	1	2	1	2	0	0	0	0	0
1189	3	0	0	1	2	1	2	1	1	0	0	0	0	0
1190	3	0	0	0	2	1	2	1	1	0	0	0	0	0
1191	3	0	0	1	2	1	2	1	2	1	1	0	1	0
1192	3	0	0	1	2	1	2	1	2	1	1	0	1	0
1193	3	0	0	1	2	2	2	1	2	1	1	0	1	0
1194	3	1	0	1	2	1	2	1	2	1	1	0	1	0
1195	3	0	0	1	2	2	2	1	2	1	1	0	1	0
1196	3	0	0	1	2	1	2	1	2	0	0	0	0	0
1197	3	0	0	1	2	1	2	1	2	0	0	0	0	0
1198	3	0	0	0	2	1	2	1	2	0	0	0	0	0
1199	3	1	0	1	1	1	2	1	2	0	0	0	0	0
1200	3	0	0	1	2	1	2	1	2	0	0	0	0	0
1201	3	0	0	1	1	1	2	1	2	0	0	0	0	0
1202	3	1	0	1	1	1	2	1	2	0	0	0	0	0
1203	3	1	0	1	1	2	2	1	2	0	0	0	0	0
1204	3	0	0	1	2	1	2	1	1	0	0	0	0	0
1205	3	0	0	1	2	1	2	1	1	0	0	0	0	0
1206	3	0	0	1	2	1	2	1	1	0	0	0	0	0
1207	3	0	0	1	2	1	2	1	1	0	0	0	0	0
1208	3	0	0	1	2	1	2	1	1	0	0	0	0	0
1209	3	1	0	1	2	1	2	1	1	0	0	0	0	0
1210	3	0	0	1	1	1	2	1	1	2	1	1	1	1
1211	3	0	0	1	2	1	2	1	1	2	1	1	1	1
1212	3	0	0	1	2	1	2	1	1	2	1	1	1	1
1213	3	0	0	1	2	1	2	1	2	2	1	1	1	1
1214	3	0	0	1	2	1	2	1	1	2	1	1	1	1
1215	3	0	0	1	2	1	2	1	2	2	1	1	1	1
1216	3	1	0	1	1	1	2	1	2	1	0	1	1	0
1217	3	0	0	1	1	1	2	1	2	0	0	0	0	0
1218	3	0	0	1	2	1	2	0	2	1	1	0	1	0
1219	3	1	0	0	2	1	2	1	1	1	1	0	1	0
1220	3	0	0	1	2	2	2	1	1	1	1	0	1	0
1221	3	0	0	1	2	1	2	1	1	1	1	0	1	0
1222	3	0	0	1	2	1	2	1	2	1	1	0	1	0
1223	3	0	0	1	2	1	2	1	2	0	0	0	0	0
1224	3	0	0	0	2	1	2	1	2	0	0	0	0	0
1225	3	0	0	1	2	1	2	1	2	0	0	0	0	0
1226	3	0	0	1	2	1	2	1	2	0	0	0	0	0
1227	3	1	0	1	2	0	2	1	2	0	0	0	0	0
1228	3	0	0	1	2	1	2	1	1	0	0	0	0	0
1229	3	0	0	1	2	1	2	1	1	0	0	0	0	0
1230	3	0	0	0	2	0	2	1	1	0	0	0	0	0
1231	3	1	0	1	2	0	2	1	1	0	0	0	0	0
1232	3	0	0	1	2	1	2	1	2	1	1	0	1	0
1233	3	0	0	1	1	1	2	1	1	1	1	0	1	0
1234	3	0	0	1	2	1	2	1	2	1	1	0	1	0
1235	3	0	0	1	2	1	2	1	2	1	1	0	1	0
1236	3	0	0	1	2	1	2	1	2	1	1	0	1	0
1237	3	0	0	1	2	1	2	1	2	0	0	0	0	0
1238	3	0	0	1	2	1	2	1	2	0	0	0	0	0
1239	3	0	0	0	2	1	2	1	2	0	0	0	0	0
1240	3	0	0	1	2	0	2	1	2	0	0	0	0	0
1241	3	0	0	1	2	0	2	1	2	0	0	0	0	0
1242	3	0	0	1	2	1	2	1	1	0	0	0	0	0
1243	3	0	0	1	2	1	2	1	1	0	0	0	0	0
1244	3	0	0	1	2	1	2	1	1	0	0	0	0	0
1245	3	0	0	1	2	0	2	1	1	0	0	0	0	0
1246	3	0	0	0	2	0	2	1	1	0	0	0	0	0
1247	3	1	0	1	2	1	2	1	1	0	0	0	0	0
1248	3	0	0	1	2	1	2	1	1	2	1	1	1	1
1249	3	0	0	1	2	1	2	1	1	2	1	1	1	1
1250	3	0	0	1	2	1	2	1	2	2	1	1	1	1
1251	3	0	0	1	2	1	2	1	2	2	1	1	1	1
1252	3	0	0	1	2	1	2	1	1	2	1	1	1	1
1253	3	0	0	1	2	1	2	1	2	2	1	1	1	1
1254	3	0	0	1	2	1	2	1	1	2	1	1	1	1
1255	3	0	0	1	2	1	2	1	1	2	1	1	1	1
1256	3	0	0	1	2	2	2	1	2	2	1	1	1	1
1257	3	0	0	1	2	1	2	1	1	1	1	0	1	0
1258	3	0	0	1	2	1	2	1	1	1	1	0	1	0
1259	3	0	0	1	2	1	2	1	2	0	0	0	0	0
1260	3	0	0	1	2	2	2	1	2	0	0	0	0	0
1261	3	0	0	1	2	1	2	1	2	0	0	0	0	0
1262	3	0	0	1	2	1	2	1	2	0	0	0	0	0
1263	3	1	0	1	1	1	2	1	2	0	0	0	0	0
1264	3	0	0	1	2	1	2	1	2	0	0	0	0	0
1265	3	0	0	1	2	1	2	1	2	0	0	0	0	0
1266	3	0	0	1	2	1	2	1	1	1	1	0	1	0
1267	3	0	0	1	2	1	2	1	2	1	1	0	1	0
1268	3	1	0	1	2	2	2	1	0	1	1	0	1	0
1269	3	1	0	1	2	1	2	1	2	0	0	0	0	0
1270	3	0	0	1	2	1	2	1	2	0	0	0	0	0
1271	3	0	0	1	2	1	2	1	2	0	0	0	0	0
1272	3	0	0	1	2	1	2	1	2	0	0	0	0	0
1273	3	0	0	0	2	1	2	1	2	0	0	0	0	0
1274	3	0	0	1	1	1	2	1	2	0	0	0	0	0
1275	3	0	0	1	2	1	2	1	1	0	0	0	0	0
1276	3	0	0	1	2	0	2	1	1	0	0	0	0	0
1277	3	0	0	1	2	1	2	1	1	0	0	0	0	0
1278	3	1	0	1	1	1	2	1	1	0	0	0	0	0
1279	3	0	0	1	2	1	2	1	2	1	0	1	1	0
1280	3	0	0	1	2	1	2	1	2	2	1	1	1	1
1281	3	0	0	1	2	1	2	1	2	2	1	1	1	1
1282	3	0	0	1	2	1	2	1	2	2	1	1	1	1
1283	3	1	0	1	2	1	2	1	1	0	0	0	0	0
1284	3	1	0	1	2	1	2	1	2	0	0	0	0	0
1285	3	0	0	0	2	2	2	1	2	0	0	0	0	0
1286	3	1	0	1	2	1	2	1	2	0	0	0	0	0
1287	3	0	0	1	1	1	2	1	2	0	0	0	0	0
1288	3	1	0	1	2	1	2	1	1	0	0	0	0	0
1289	3	0	0	1	2	1	2	1	1	0	0	0	0	0
1290	3	1	0	1	2	1	2	1	1	0	0	0	0	0
1291	3	0	0	1	2	1	2	1	1	1	1	0	1	0
1292	3	0	0	1	2	1	2	1	2	1	1	0	1	0
1293	3	1	0	1	2	0	2	1	0	0	0	0	0	0
1294	3	0	0	1	2	1	2	1	2	0	0	0	0	0
1295	3	0	0	1	2	1	2	0	2	0	0	0	0	0
1296	3	1	0	1	2	1	2	1	2	0	0	0	0	0
1297	3	0	0	1	2	1	2	1	2	0	0	0	0	0
1298	3	1	0	1	2	1	2	1	2	0	0	0	0	0
1299	3	0	0	0	2	1	2	1	2	0	0	0	0	0
1300	3	1	0	1	1	1	2	1	2	0	0	0	0	0
1301	3	1	0	1	2	1	2	1	2	0	0	0	0	0
1302	3	0	0	1	2	0	2	1	2	0	0	0	0	0
1303	3	0	0	1	2	1	2	1	1	0	0	0	0	0
1304	3	0	0	1	2	1	2	1	1	0	0	0	0	0
1305	3	0	0	1	2	1	2	1	1	0	0	0	0	0
1306	3	1	0	1	1	1	2	0	1	0	0	0	0	0
1307	3	0	0	1	2	1	2	1	1	0	0	0	0	0
1308	3	1	0	1	1	1	2	1	1	0	0	0	0	0
1309	3	0	0	1	2	1	2	1	1	2	1	1	1	1
1310	3	1	0	1	2	1	2	1	2	2	1	1	1	1
1311	3	0	0	1	2	1	2	1	1	1	0	1	1	0
1312	3	0	0	0	2	1	2	1	2	2	1	1	1	1
1313	3	1	0	1	2	1	2	1	1	2	1	1	1	1
1314	3	0	0	1	2	2	2	1	2	2	1	1	1	1
1315	3	1	0	1	2	1	2	1	1	1	0	1	1	0
1316	3	0	0	1	2	1	2	1	1	2	1	1	1	1
1317	3	0	0	1	2	2	2	1	1	2	1	1	1	1
1318	3	1	0	1	1	1	2	1	1	0	0	0	0	0
1319	3	0	0	1	2	1	2	1	1	1	1	0	1	0
1320	3	0	0	0	2	1	2	1	2	1	1	0	1	0
1321	3	0	0	1	1	1	2	1	2	0	0	0	0	0
1322	3	1	0	1	1	1	2	1	2	0	0	0	0	0
1323	3	0	0	1	2	1	2	1	2	0	0	0	0	0
1324	3	0	0	1	2	1	2	1	1	0	0	0	0	0
1325	3	0	0	1	2	1	2	1	2	0	0	0	0	0
1326	3	0	0	1	2	1	2	1	2	1	1	0	1	0
1327	3	0	0	1	2	1	2	1	1	1	1	0	1	0
1328	3	0	0	1	2	1	2	1	2	1	1	0	1	0
1329	3	0	0	0	2	1	2	1	2	1	1	0	1	0
1330	3	0	0	1	2	1	2	1	2	1	1	0	1	0
1331	3	0	0	1	2	1	2	0	2	0	0	0	0	0
1332	3	0	0	1	2	1	2	1	2	0	0	0	0	0
1333	3	0	0	1	2	1	2	1	2	0	0	0	0	0
1334	3	0	0	1	2	1	2	1	2	0	0	0	0	0
1335	3	1	0	1	2	1	2	1	2	0	0	0	0	0
1336	3	0	0	1	1	1	2	1	2	0	0	0	0	0
1337	3	0	0	1	2	0	2	1	2	0	0	0	0	0
1338	3	0	0	1	2	0	2	1	1	0	0	0	0	0
1339	3	1	0	1	2	1	2	1	1	0	0	0	0	0
1340	3	0	0	1	1	0	2	1	1	0	0	0	0	0
1341	3	1	0	1	1	1	2	1	1	0	0	0	0	0
1342	3	1	0	1	2	1	2	1	1	0	0	0	0	0
1343	3	0	0	1	2	1	2	1	1	0	0	0	0	0
1344	3	0	0	1	2	1	2	1	1	0	0	0	0	0
1345	3	0	0	1	2	2	2	1	1	2	1	1	1	1
1346	3	0	0	1	2	1	2	1	1	2	1	1	1	1
1347	3	0	0	1	2	1	2	1	2	2	1	1	1	1
1348	3	0	0	1	2	0	2	1	2	1	0	1	1	0
1349	3	0	0	1	2	1	2	1	2	2	1	1	1	1
1350	3	0	0	1	2	1	2	1	2	2	1	1	1	1
1351	3	1	0	1	2	1	2	1	2	2	1	1	1	1
1352	3	0	0	1	2	1	2	1	2	2	1	1	1	1
1353	3	1	0	1	2	1	2	1	1	1	1	0	1	0
1354	3	0	0	1	2	2	2	1	2	1	1	0	1	0
1355	3	0	0	1	2	1	2	1	2	0	0	0	0	0
1356	3	0	0	1	2	1	2	1	2	0	0	0	0	0
1357	3	0	0	0	2	1	2	1	2	0	0	0	0	0
1358	3	0	0	1	2	1	2	1	1	0	0	0	0	0
1359	3	0	0	1	2	1	2	1	1	0	0	0	0	0
1360	3	0	0	1	2	1	2	1	1	0	0	0	0	0
1361	3	1	0	1	2	1	2	1	2	0	0	0	0	0
1362	3	0	0	1	2	0	2	1	1	0	0	0	0	0
1363	3	0	0	1	2	1	2	1	2	1	1	0	1	0
1364	3	0	0	1	2	1	2	1	1	1	1	0	1	0
1365	3	1	0	1	2	1	2	1	1	1	1	0	1	0
1366	3	0	0	1	2	1	2	1	1	1	1	0	1	0
1367	3	0	0	1	2	1	2	0	1	0	0	0	0	0
1368	3	0	0	1	2	1	2	1	2	0	0	0	0	0
1369	3	0	0	1	2	1	2	1	2	0	0	0	0	0
1370	3	1	0	1	2	1	2	1	2	0	0	0	0	0
1371	3	0	0	1	2	1	2	1	2	0	0	0	0	0
1372	3	0	0	1	2	1	2	1	1	0	0	0	0	0
1373	3	0	0	1	2	0	2	1	1	0	0	0	0	0
1374	3	1	0	1	2	1	2	1	1	0	0	0	0	0
1375	3	0	0	1	2	1	2	1	1	0	0	0	0	0
1376	3	0	0	1	2	1	2	1	2	2	1	1	1	1
1377	3	0	0	1	2	1	2	1	2	1	0	1	1	0
1378	3	0	0	1	2	1	2	1	2	0	0	0	0	0
1379	3	0	0	1	2	1	2	1	2	0	0	0	0	0
1380	3	0	0	1	2	1	2	1	2	0	0	0	0	0
1381	3	1	0	1	2	1	2	1	2	0	0	0	0	0
1382	3	0	0	1	2	1	2	1	1	1	1	0	1	0
1383	3	0	0	1	2	1	2	1	2	1	1	0	1	0
1384	3	0	0	1	2	1	2	1	2	1	1	0	1	0
1385	3	1	0	1	2	1	2	1	2	0	0	0	0	0
1386	3	1	0	1	1	1	2	1	1	0	0	0	0	0
1387	3	0	0	1	2	1	2	1	2	0	0	0	0	0
1388	3	0	0	1	2	1	2	1	2	0	0	0	0	0
1389	3	0	0	1	2	0	2	0	2	0	0	0	0	0
1390	3	1	0	1	2	0	2	1	1	0	0	0	0	0
1391	3	0	0	1	2	1	2	1	1	0	0	0	0	0
1392	3	0	0	1	2	0	2	1	1	0	0	0	0	0
1393	3	0	0	1	2	0	2	1	1	0	0	0	0	0
1394	3	0	0	1	2	1	2	1	2	2	1	1	1	1
1395	2	1	0	1	2	1	2	1	2	0	0	0	0	0
1396	2	0	0	1	2	0	2	1	2	0	0	0	0	0
1397	2	0	0	1	2	1	2	1	2	0	0	0	0	0
1398	2	0	0	1	1	1	2	1	2	0	0	0	0	0
1399	2	0	0	1	2	1	2	1	2	0	0	0	0	0
1400	2	0	0	1	2	0	2	1	1	0	0	0	0	0
1401	2	1	0	1	1	1	2	1	2	0	0	0	0	0
1402	2	0	0	1	2	0	2	1	2	1	1	0	1	0
1403	2	0	0	1	2	1	2	1	1	1	1	0	1	0
1404	2	0	0	1	2	1	2	1	2	0	0	0	0	0
1405	2	1	0	1	2	1	2	1	2	0	0	0	0	0
1406	2	0	0	1	2	1	2	1	2	0	0	0	0	0
1407	2	1	0	1	2	0	2	1	2	0	0	0	0	0
1408	2	1	0	1	2	1	2	1	2	0	0	0	0	0
1409	2	0	0	1	2	0	2	1	2	0	0	0	0	0
1410	2	0	0	1	2	1	2	1	1	0	0	0	0	0
1411	2	0	0	1	2	1	2	1	2	2	1	1	1	1
1412	2	0	0	1	2	0	2	1	2	1	0	1	1	0
1413	2	0	0	1	2	1	2	1	2	2	1	1	1	1
1414	2	0	0	1	2	1	2	1	2	0	0	0	0	0
1415	2	0	0	1	2	0	2	1	2	0	0	0	0	0
1416	2	0	0	1	2	1	2	1	2	0	0	0	0	0
1417	2	0	0	1	2	1	2	1	2	0	0	0	0	0
1418	2	0	0	0	2	0	2	1	2	0	0	0	0	0
1419	2	1	0	1	2	1	2	1	1	0	0	0	0	0
1420	2	0	0	1	2	1	2	1	1	0	0	0	0	0
1421	2	0	0	1	2	0	2	1	2	0	0	0	0	0
1422	2	1	0	1	2	1	2	1	1	1	1	0	1	0
1423	2	0	0	1	2	0	2	1	2	1	1	0	1	0
1424	2	0	0	1	2	1	2	1	2	1	1	0	1	0
1425	2	0	0	1	2	1	2	1	2	0	0	0	0	0
1426	2	1	0	1	2	1	2	1	2	0	0	0	0	0
1427	2	0	0	1	2	1	2	1	2	0	0	0	0	0
1428	2	0	0	0	2	1	2	1	2	0	0	0	0	0
1429	2	0	0	1	2	0	2	1	2	0	0	0	0	0
1430	2	0	0	1	2	0	2	1	2	0	0	0	0	0
1431	2	0	0	1	2	0	2	0	2	0	0	0	0	0
1432	2	0	0	1	2	0	2	1	1	0	0	0	0	0
1433	2	0	0	0	2	1	2	1	1	0	0	0	0	0
1434	2	0	0	1	1	1	2	1	2	2	1	1	1	1
1435	2	0	0	1	2	1	2	1	2	0	0	0	0	0
1436	2	0	0	1	2	0	2	1	2	0	0	0	0	0
1437	2	0	0	1	2	0	2	1	2	0	0	0	0	0
1438	2	0	0	1	2	1	2	1	1	1	1	0	1	0
1439	2	0	0	1	2	0	2	1	2	0	0	0	0	0
1440	2	0	0	1	2	0	2	1	2	0	0	0	0	0
1441	2	0	0	1	2	1	2	1	2	0	0	0	0	0
1442	2	0	0	1	2	0	2	1	2	0	0	0	0	0
1443	2	0	0	1	2	0	2	1	2	0	0	0	0	0
1444	2	0	0	1	2	0	2	1	2	0	0	0	0	0
1445	2	0	0	1	1	1	2	1	2	0	0	0	0	0
1446	2	0	0	1	2	1	2	1	1	0	0	0	0	0
1447	2	1	0	1	1	1	2	1	1	0	0	0	0	0
1448	2	0	0	1	2	1	2	1	1	1	0	1	1	0
1449	2	0	0	1	2	1	2	1	2	1	1	0	1	0
1450	2	0	0	1	2	0	2	1	2	0	0	0	0	0
1451	2	1	0	1	2	0	2	1	2	0	0	0	0	0
1452	2	0	0	1	2	0	2	1	2	0	0	0	0	0
1453	2	1	0	1	2	1	2	1	1	0	0	0	0	0
1454	2	0	0	1	2	1	2	1	2	0	0	0	0	0
1455	2	1	0	1	2	1	2	1	2	1	1	0	1	0
1456	2	0	0	1	2	0	2	1	2	1	1	0	1	0
1457	2	0	0	1	2	0	2	1	2	0	0	0	0	0
1458	2	0	0	1	2	1	2	1	2	0	0	0	0	0
1459	2	0	0	1	1	1	2	1	2	0	0	0	0	0
1460	2	1	0	1	1	0	2	1	2	0	0	0	0	0
1461	2	0	0	1	2	0	2	1	2	0	0	0	0	0
1462	2	1	0	1	2	0	2	1	2	0	0	0	0	0
1463	2	0	0	1	2	0	2	1	2	0	0	0	0	0
1464	2	0	0	1	2	0	2	1	1	0	0	0	0	0
1465	2	0	0	1	2	0	2	1	1	0	0	0	0	0
1466	2	1	0	1	2	0	2	1	1	0	0	0	0	0
1467	2	0	0	1	2	1	2	1	1	0	0	0	0	0
1468	2	0	0	1	2	1	2	1	1	1	0	1	1	0
1469	2	0	0	1	2	1	2	1	1	2	1	1	1	1
1470	2	0	0	1	2	0	2	1	0	0	0	0	0	0
1471	2	1	0	1	2	0	2	1	2	0	0	0	0	0
1472	2	1	0	1	2	0	2	1	2	0	0	0	0	0
1473	2	0	0	1	2	0	2	1	2	0	0	0	0	0
1474	2	0	0	1	2	1	2	1	1	1	1	0	1	0
1475	2	1	0	1	2	1	2	1	1	0	0	0	0	0
1476	2	0	0	1	2	0	2	1	2	0	0	0	0	0
1477	2	0	0	1	2	0	2	1	2	0	0	0	0	0
1478	2	1	0	1	2	0	2	1	2	0	0	0	0	0
1479	2	1	0	1	2	0	2	1	2	0	0	0	0	0
1480	2	0	0	1	2	0	2	1	2	0	0	0	0	0
1481	2	0	0	1	2	0	2	1	2	0	0	0	0	0
1482	2	1	0	1	2	1	2	1	2	0	0	0	0	0
1483	2	0	0	1	2	0	2	1	2	0	0	0	0	0
1484	2	1	0	1	1	0	2	0	2	0	0	0	0	0
1485	2	0	0	1	1	1	2	1	2	0	0	0	0	0
1486	2	0	0	1	2	0	2	1	1	0	0	0	0	0
1487	2	1	0	1	2	0	2	1	1	0	0	0	0	0
1488	2	1	0	1	2	0	2	1	2	2	1	1	1	1
1489	2	0	0	1	2	0	2	1	2	1	0	1	1	0
1490	2	0	0	1	2	0	2	1	2	0	0	0	0	0
1491	2	0	0	0	2	0	2	0	2	0	0	0	0	0
1492	2	0	0	0	2	1	2	1	2	0	0	0	0	0
1493	2	1	0	1	2	1	2	1	1	0	0	0	0	0
1494	2	1	0	1	1	2	2	1	1	0	0	0	0	0
1495	2	1	0	1	2	0	2	1	2	0	0	0	0	0
1496	2	0	0	1	2	0	2	1	2	0	0	0	0	0
1497	2	0	0	1	2	0	2	1	2	0	0	0	0	0
1498	2	1	0	1	1	0	2	1	2	0	0	0	0	0
1499	2	1	0	1	2	1	2	1	2	0	0	0	0	0
1500	2	1	0	1	1	0	2	1	2	0	0	0	0	0
1501	2	1	0	1	2	1	2	1	1	0	0	0	0	0
1502	2	0	0	1	2	0	2	1	1	0	0	0	0	0
1503	2	0	0	1	2	0	2	1	1	2	1	1	1	1
1504	2	1	0	1	1	0	2	0	2	2	1	1	1	1
1505	2	1	0	1	1	1	2	0	2	1	0	1	1	0
1506	2	1	0	1	2	0	2	1	2	0	0	0	0	0
1507	2	1	0	1	2	0	2	0	2	0	0	0	0	0
1508	2	0	0	1	2	0	2	1	2	0	0	0	0	0
1509	2	0	0	1	2	0	2	1	2	0	0	0	0	0
1510	2	1	0	1	2	0	2	1	2	0	0	0	0	0
1511	2	0	0	0	2	0	2	1	2	0	0	0	0	0
1512	2	1	0	1	2	0	2	1	2	0	0	0	0	0
1513	2	0	0	1	2	0	2	1	1	0	0	0	0	0
1514	2	1	0	0	2	0	2	1	1	0	0	0	0	0
1515	2	1	0	1	2	0	2	1	1	0	0	0	0	0
1516	2	0	0	1	2	0	2	1	1	0	0	0	0	0
1517	2	0	0	1	2	1	2	1	2	1	0	1	1	0
1518	2	0	0	1	2	1	2	1	2	2	1	1	1	1
1519	2	1	0	1	2	0	2	0	2	1	0	1	1	0
1520	2	1	0	1	2	0	2	0	2	0	0	0	0	0
1521	2	0	0	1	2	0	2	1	2	0	0	0	0	0
1522	2	0	0	1	2	0	2	1	2	0	0	0	0	0
1523	2	1	0	1	2	0	2	1	2	0	0	0	0	0
1524	2	1	0	0	2	0	2	1	2	0	0	0	0	0
1525	2	0	0	1	2	0	2	1	2	0	0	0	0	0
1526	2	0	0	1	2	0	2	1	2	0	0	0	0	0
1527	2	1	0	1	2	0	2	1	2	0	0	0	0	0
1528	2	1	0	1	2	0	2	1	2	0	0	0	0	0
1529	2	1	0	1	1	1	2	0	2	0	0	0	0	0
1530	2	0	0	1	2	0	2	0	2	0	0	0	0	0
1531	2	1	0	1	2	0	2	0	1	0	0	0	0	0
1532	2	1	0	0	2	0	2	1	1	0	0	0	0	0
1533	2	0	0	1	2	0	2	1	2	0	0	0	0	0
1534	2	1	0	1	2	0	2	1	2	0	0	0	0	0
1535	2	0	0	1	2	0	2	1	2	0	0	0	0	0
1536	2	0	0	1	2	0	2	1	2	0	0	0	0	0
1537	2	0	0	1	2	0	2	0	2	0	0	0	0	0
1538	2	0	0	1	1	0	2	1	2	0	0	0	0	0
1539	2	1	0	1	2	0	2	1	2	0	0	0	0	0
1540	2	0	0	1	1	0	2	1	2	0	0	0	0	0
1541	2	0	0	1	1	0	2	1	2	0	0	0	0	0
1542	2	0	0	1	2	0	2	1	2	0	0	0	0	0
1543	2	0	0	1	1	0	2	1	2	0	0	0	0	0
1544	2	0	0	1	1	0	2	1	2	0	0	0	0	0
1545	2	0	0	1	1	0	2	1	2	0	0	0	0	0
1546	2	0	0	1	1	0	2	0	2	0	0	0	0	0
1547	1	0	0	1	1	0	2	1	2	0	0	0	0	0
1548	1	0	0	1	1	0	2	1	2	0	0	0	0	0
1549	1	0	0	1	1	0	2	1	2	0	0	0	0	0
1550	1	1	0	1	1	0	2	1	2	0	0	0	0	0
1551	1	0	0	1	1	0	2	1	0	0	0	0	0	0
1552	1	1	0	1	1	0	2	1	2	0	0	0	0	0
1553	1	0	0	1	1	0	2	1	2	0	0	0	0	0
1554	1	0	0	1	1	0	2	1	2	0	0	0	0	0
1555	1	0	0	1	1	0	2	1	2	0	0	0	0	0
1556	1	1	0	1	1	0	2	1	2	0	0	0	0	0
1557	1	0	0	1	1	0	2	0	2	0	0	0	0	0
1558	1	1	0	1	1	0	2	0	2	0	0	0	0	0
1559	1	0	0	1	1	0	2	1	2	0	0	0	0	0
1560	1	0	0	1	1	0	2	1	2	0	0	0	0	0
1561	1	0	0	1	1	0	2	1	2	0	0	0	0	0
1562	1	1	0	1	1	0	2	1	2	0	0	0	0	0
1563	8	1	2	1	0	3	1	1	2	0	0	0	0	0
1564	8	0	2	1	0	1	1	1	2	0	0	0	0	0
1565	8	1	2	1	1	1	1	1	2	0	0	0	0	0
1566	8	0	2	1	1	1	1	1	2	0	0	0	0	0
1567	8	0	2	1	0	1	1	1	2	0	0	0	0	0
1568	8	0	2	1	0	1	1	1	1	0	0	0	0	0
1569	8	0	2	1	1	1	1	1	2	0	0	0	0	0
1570	8	0	2	1	1	1	1	1	1	0	0	0	0	0
1571	8	0	2	1	0	1	1	1	2	0	0	0	0	0
1572	8	0	2	1	0	3	1	1	2	0	0	0	0	0
1573	8	0	2	1	0	3	1	1	1	0	0	0	0	0
1574	8	0	2	1	0	1	1	1	2	0	0	0	0	0
1575	8	0	2	1	0	3	1	1	2	0	0	0	0	0
1576	8	0	2	1	1	1	1	1	1	0	0	0	0	0
1577	8	0	2	1	0	1	1	1	2	0	0	0	0	0
1578	8	1	2	1	0	1	1	1	1	0	0	0	0	0
1579	8	1	2	0	0	1	1	1	1	0	0	0	0	0
1580	8	0	2	1	0	1	1	1	2	0	0	0	0	0
1581	8	0	2	1	0	1	1	1	2	0	0	0	0	0
1582	8	0	2	1	0	1	1	1	2	0	0	0	0	0
1583	8	1	2	1	0	0	1	0	2	0	0	0	0	0
1584	8	0	2	1	0	2	1	1	2	0	0	0	0	0
1585	8	0	2	1	0	1	1	1	2	0	0	0	0	0
1586	8	0	2	1	2	1	1	1	1	0	0	0	0	0
1587	8	1	2	1	0	1	1	0	2	0	0	0	0	0
1588	8	0	2	1	0	3	1	1	2	0	0	0	0	0
1589	8	1	2	1	1	1	1	1	1	0	0	0	0	0
1590	8	0	2	1	1	3	1	1	2	0	0	0	0	0
1591	8	0	2	1	0	1	1	1	2	0	0	0	0	0
1592	8	1	2	1	1	1	1	1	1	0	0	0	0	0
1593	8	0	2	1	0	1	1	1	2	0	0	0	0	0
1594	8	1	2	1	0	3	1	0	1	0	0	0	0	0
1595	8	0	2	1	1	1	1	1	2	0	0	0	0	0
1596	8	0	2	1	1	3	1	1	2	0	0	0	0	0
1597	8	0	2	1	0	3	1	1	2	0	0	0	0	0
1598	8	0	2	1	0	2	1	1	2	0	0	0	0	0
1599	7	1	2	1	0	1	1	1	2	1	1	0	1	0
1600	7	0	2	1	0	1	1	1	2	0	0	0	0	0
1601	7	1	2	1	0	3	1	1	2	0	0	0	0	0
1602	7	0	2	1	0	1	1	1	2	0	0	0	0	0
1603	7	0	2	1	0	1	1	1	1	0	0	0	0	0
1604	7	0	2	1	1	3	1	1	2	0	0	0	0	0
1605	7	0	2	1	1	1	1	1	2	0	0	0	0	0
1606	7	0	2	1	0	1	1	1	2	0	0	0	0	0
1607	7	0	2	1	2	1	1	1	2	0	0	0	0	0
1608	7	0	2	1	1	3	1	1	0	0	0	0	0	0
1609	7	0	2	1	1	1	1	1	2	0	0	0	0	0
1610	7	0	2	1	1	1	1	1	2	0	0	0	0	0
1611	7	0	2	1	0	3	1	1	2	0	0	0	0	0
1612	7	0	2	1	0	2	1	1	2	0	0	0	0	0
1613	7	1	2	1	0	1	1	1	2	0	0	0	0	0
1614	7	0	2	1	1	1	1	1	1	0	0	0	0	0
1615	7	0	2	1	0	1	1	1	1	0	0	0	0	0
1616	7	0	2	1	1	1	1	1	2	0	0	0	0	0
1617	7	0	2	1	1	3	1	1	1	0	0	0	0	0
1618	7	0	2	1	1	1	1	1	2	0	0	0	0	0
1619	7	0	2	1	1	1	1	1	2	0	0	0	0	0
1620	7	1	2	1	1	1	1	1	2	0	0	0	0	0
1621	7	0	2	1	1	1	1	1	2	0	0	0	0	0
1622	7	0	2	1	1	1	1	1	2	0	0	0	0	0
1623	7	0	2	1	0	1	1	1	2	0	0	0	0	0
1624	7	0	2	1	1	1	1	0	1	0	0	0	0	0
1625	7	0	2	1	1	1	1	1	1	0	0	0	0	0
1626	7	0	2	1	0	1	1	1	1	0	0	0	0	0
1627	7	1	2	1	1	1	1	1	2	0	0	0	0	0
1628	7	0	2	1	0	1	1	1	2	0	0	0	0	0
1629	7	0	2	1	1	3	1	1	1	0	0	0	0	0
1630	7	1	2	1	0	1	1	0	1	0	0	0	0	0
1631	7	0	2	1	0	1	1	0	1	0	0	0	0	0
1632	7	1	2	1	0	1	1	1	1	0	0	0	0	0
1633	7	0	2	1	1	1	1	1	2	0	0	0	0	0
1634	7	0	2	1	2	3	1	1	2	0	0	0	0	0
1635	7	0	2	1	1	1	1	1	2	0	0	0	0	0
1636	7	0	2	1	1	1	1	1	2	0	0	0	0	0
1637	7	0	2	1	0	1	1	1	2	0	0	0	0	0
1638	7	0	2	1	0	1	1	1	2	0	0	0	0	0
1639	7	0	2	1	1	1	1	1	1	0	0	0	0	0
1640	7	0	2	1	1	1	1	1	1	2	1	1	1	1
1641	7	0	2	1	1	1	1	0	2	0	0	0	0	0
1642	7	0	2	1	0	1	1	1	2	0	0	0	0	0
1643	7	0	2	1	1	1	1	1	2	0	0	0	0	0
1644	7	0	2	1	1	1	1	1	2	0	0	0	0	0
1645	7	0	2	1	0	1	1	1	2	0	0	0	0	0
1646	7	0	2	1	0	1	1	1	2	0	0	0	0	0
1647	7	0	2	1	0	1	1	0	1	0	0	0	0	0
1648	7	0	2	1	0	1	1	1	1	0	0	0	0	0
1649	7	0	2	1	2	1	1	1	2	2	1	1	1	1
1650	7	1	2	1	0	1	1	1	1	1	0	1	1	0
1651	7	0	2	1	0	1	1	1	2	0	0	0	0	0
1652	7	0	2	1	0	1	1	1	2	0	0	0	0	0
1653	7	0	2	1	1	3	1	1	2	0	0	0	0	0
1654	7	0	2	0	1	3	1	1	2	0	0	0	0	0
1655	7	0	2	1	2	1	1	1	2	0	0	0	0	0
1656	7	1	2	1	0	1	1	1	2	0	0	0	0	0
1657	7	1	2	1	1	1	1	1	1	0	0	0	0	0
1658	7	0	2	1	1	1	1	1	1	0	0	0	0	0
1659	7	0	2	1	1	3	1	1	0	0	0	0	0	0
1660	7	0	2	1	1	1	1	1	1	2	1	1	1	1
1661	7	1	2	1	0	1	1	0	1	1	0	1	1	0
1662	7	1	2	1	1	1	1	1	2	0	0	0	0	0
1663	7	0	2	1	1	1	1	1	2	0	0	0	0	0
1664	7	0	2	1	2	3	1	1	2	0	0	0	0	0
1665	7	0	2	1	1	1	1	1	2	0	0	0	0	0
1666	7	1	2	1	1	1	1	0	2	0	0	0	0	0
1667	7	0	2	1	1	1	1	1	1	0	0	0	0	0
1668	7	0	2	1	1	1	1	1	1	2	1	1	1	1
1669	7	1	2	1	0	1	1	1	2	0	0	0	0	0
1670	7	0	2	1	1	1	1	1	2	0	0	0	0	0
1671	7	1	2	1	1	0	1	1	2	0	0	0	0	0
1672	7	0	2	1	1	1	1	1	2	0	0	0	0	0
1673	7	0	2	1	1	1	1	1	2	0	0	0	0	0
1674	7	0	2	1	1	1	1	1	2	0	0	0	0	0
1675	7	0	2	1	1	1	1	1	2	0	0	0	0	0
1676	7	0	2	1	0	3	1	1	2	0	0	0	0	0
1677	7	1	2	1	0	1	1	0	2	0	0	0	0	0
1678	7	0	2	1	1	1	1	1	2	0	0	0	0	0
1679	7	0	2	1	2	1	1	1	2	0	0	0	0	0
1680	7	0	2	1	2	1	1	0	2	0	0	0	0	0
1681	7	0	2	1	1	1	1	1	2	0	0	0	0	0
1682	7	0	2	1	0	1	1	1	2	0	0	0	0	0
1683	7	0	2	1	0	1	1	1	2	0	0	0	0	0
1684	7	0	2	1	2	3	1	1	1	0	0	0	0	0
1685	7	1	2	1	1	1	1	1	1	0	0	0	0	0
1686	7	0	2	1	1	3	1	1	1	1	0	1	1	0
1687	7	1	2	1	0	1	1	0	2	0	0	0	0	0
1688	7	0	2	1	1	1	1	1	2	0	0	0	0	0
1689	7	0	2	1	1	1	1	0	2	0	0	0	0	0
1690	7	0	2	1	1	1	1	1	2	0	0	0	0	0
1691	7	0	2	1	1	1	1	1	2	0	0	0	0	0
1692	7	0	2	1	0	1	1	0	2	0	0	0	0	0
1693	7	0	2	1	0	1	1	1	2	0	0	0	0	0
1694	7	0	2	1	1	1	1	1	1	0	0	0	0	0
1695	7	1	2	1	0	1	1	1	1	0	0	0	0	0
1696	7	1	2	1	1	1	1	0	2	0	0	0	0	0
1697	7	0	2	1	1	1	1	1	2	0	0	0	0	0
1698	7	1	2	1	1	1	1	1	2	0	0	0	0	0
1699	7	0	2	1	1	1	1	1	2	0	0	0	0	0
1700	7	0	2	1	2	3	1	1	2	0	0	0	0	0
1701	7	0	2	1	1	3	1	1	2	0	0	0	0	0
1702	7	1	2	1	0	1	1	0	2	0	0	0	0	0
1703	7	0	2	1	1	1	1	1	1	0	0	0	0	0
1704	7	0	2	0	1	1	1	1	1	0	0	0	0	0
1705	7	0	2	1	1	1	1	1	1	0	0	0	0	0
1706	7	1	2	1	0	1	1	1	1	0	0	0	0	0
1707	7	0	2	1	2	3	1	1	2	1	0	1	1	0
1708	7	0	2	1	1	3	1	1	2	1	0	1	1	0
1709	6	1	2	1	1	1	1	1	0	0	0	0	0	0
1710	6	0	2	1	1	1	1	1	2	0	0	0	0	0
1711	6	0	2	1	1	1	1	1	2	0	0	0	0	0
1712	6	0	2	0	1	1	1	1	2	0	0	0	0	0
1713	6	0	2	1	0	1	1	1	2	0	0	0	0	0
1714	6	0	2	1	0	1	1	1	2	0	0	0	0	0
1715	6	1	2	1	1	1	1	1	1	0	0	0	0	0
1716	6	0	2	1	1	1	1	1	1	0	0	0	0	0
1717	6	0	2	1	0	1	1	1	1	0	0	0	0	0
1718	6	0	2	1	1	1	1	1	2	1	1	0	1	0
1719	6	0	2	1	2	2	1	1	2	0	0	0	0	0
1720	6	0	2	1	1	1	1	0	2	0	0	0	0	0
1721	6	0	2	1	1	1	1	1	2	0	0	0	0	0
1722	6	0	2	1	1	1	1	1	2	0	0	0	0	0
1723	6	1	2	1	1	1	1	1	2	0	0	0	0	0
1724	6	0	2	1	0	1	1	1	2	0	0	0	0	0
1725	6	0	2	0	0	1	1	1	2	0	0	0	0	0
1726	6	0	2	1	1	1	1	1	1	0	0	0	0	0
1727	6	1	2	1	1	1	1	1	1	0	0	0	0	0
1728	6	0	2	1	1	1	1	1	1	0	0	0	0	0
1729	6	0	2	1	2	1	1	1	1	0	0	0	0	0
1730	6	0	2	1	1	1	1	1	1	0	0	0	0	0
1731	6	0	2	1	1	1	1	1	1	0	0	0	0	0
1732	6	0	2	1	2	1	1	1	1	2	1	1	1	1
1733	6	0	2	1	1	1	1	1	2	2	1	1	1	1
1734	6	1	2	1	1	1	1	1	2	0	0	0	0	0
1735	6	0	2	1	1	1	1	1	2	0	0	0	0	0
1736	6	1	2	1	0	1	1	1	2	0	0	0	0	0
1737	6	1	2	1	0	2	1	0	2	0	0	0	0	0
1738	6	0	2	1	1	3	1	1	1	0	0	0	0	0
1739	6	0	2	1	1	1	1	0	1	0	0	0	0	0
1740	6	1	2	1	1	1	1	1	2	0	0	0	0	0
1741	6	0	2	1	1	3	1	1	2	0	0	0	0	0
1742	6	0	2	1	1	1	1	1	2	0	0	0	0	0
1743	6	1	2	1	0	1	1	1	2	0	0	0	0	0
1744	6	0	2	1	0	1	1	1	2	0	0	0	0	0
1745	6	1	2	1	0	1	1	1	2	0	0	0	0	0
1746	6	0	2	1	1	3	1	0	1	0	0	0	0	0
1747	6	0	2	1	1	3	1	1	1	0	0	0	0	0
1748	6	0	2	1	1	1	1	1	1	0	0	0	0	0
1749	6	0	2	1	1	1	1	1	1	0	0	0	0	0
1750	6	1	2	1	0	1	1	1	1	0	0	0	0	0
1751	6	0	2	1	0	3	1	1	0	0	0	0	0	0
1752	6	0	2	1	1	1	1	1	2	0	0	0	0	0
1753	6	0	2	1	1	1	1	1	1	0	0	0	0	0
1754	6	0	2	1	1	1	1	1	2	1	1	0	1	0
1755	6	0	2	1	2	1	1	1	2	0	0	0	0	0
1756	6	0	2	1	1	1	1	1	2	0	0	0	0	0
1757	6	0	2	1	1	1	1	1	2	0	0	0	0	0
1758	6	1	2	1	1	1	1	1	2	0	0	0	0	0
1759	6	0	2	1	2	1	1	1	2	0	0	0	0	0
1760	6	0	2	1	1	3	1	1	2	0	0	0	0	0
1761	6	0	2	1	1	1	1	1	2	0	0	0	0	0
1762	6	1	2	1	1	1	1	0	2	0	0	0	0	0
1763	6	0	2	1	1	1	1	1	2	0	0	0	0	0
1764	6	0	2	1	0	1	1	1	2	0	0	0	0	0
1765	6	0	2	1	0	1	1	1	2	0	0	0	0	0
1766	6	1	2	1	0	1	1	1	2	0	0	0	0	0
1767	6	1	2	1	1	1	1	1	1	0	0	0	0	0
1768	6	0	2	1	2	1	1	1	1	0	0	0	0	0
1769	6	0	2	1	1	1	1	1	1	0	0	0	0	0
1770	6	0	2	1	1	1	1	1	1	0	0	0	0	0
1771	6	0	2	1	0	1	1	1	1	0	0	0	0	0
1772	6	0	2	1	0	1	1	1	1	0	0	0	0	0
1773	6	0	2	1	1	1	1	1	1	1	0	1	1	0
1774	6	1	2	1	0	1	1	0	1	0	0	0	0	0
1775	6	0	2	1	1	2	1	1	2	0	0	0	0	0
1776	6	0	2	1	1	1	1	1	2	0	0	0	0	0
1777	6	0	2	1	1	1	1	0	2	0	0	0	0	0
1778	6	1	2	1	0	1	1	1	2	0	0	0	0	0
1779	6	0	2	1	1	1	1	1	1	0	0	0	0	0
1780	6	1	2	1	1	1	1	1	1	0	0	0	0	0
1781	6	1	2	1	0	1	1	1	1	0	0	0	0	0
1782	6	0	2	0	1	1	1	1	1	1	1	0	1	0
1783	6	1	2	1	1	1	1	1	2	0	0	0	0	0
1784	6	0	2	1	1	1	1	1	2	0	0	0	0	0
1785	6	0	2	1	2	1	1	1	2	0	0	0	0	0
1786	6	0	2	1	2	1	1	1	2	0	0	0	0	0
1787	6	0	2	1	1	1	1	1	2	0	0	0	0	0
1788	6	0	2	1	1	1	1	1	2	0	0	0	0	0
1789	6	1	2	1	0	1	1	1	2	0	0	0	0	0
1790	6	0	2	1	1	1	1	1	1	0	0	0	0	0
1791	6	0	2	1	1	1	1	1	1	0	0	0	0	0
1792	6	0	2	1	1	1	1	1	1	0	0	0	0	0
1793	6	1	2	1	1	1	1	1	1	0	0	0	0	0
1794	6	0	2	1	1	1	1	1	1	0	0	0	0	0
1795	6	0	2	1	1	1	1	1	1	0	0	0	0	0
1796	6	0	2	1	1	1	1	1	1	0	0	0	0	0
1797	6	1	2	1	0	1	1	1	1	0	0	0	0	0
1798	6	0	2	1	2	2	1	1	1	1	0	1	1	0
1799	6	0	2	1	1	1	1	1	2	2	1	1	1	1
1800	6	0	2	1	1	1	1	1	2	2	1	1	1	1
1801	6	0	2	1	1	1	1	1	2	0	0	0	0	0
1802	6	0	2	1	1	1	1	0	1	1	1	0	1	0
1803	6	0	2	1	2	1	1	1	2	1	1	0	1	0
1804	6	0	2	1	1	1	1	1	2	1	1	0	1	0
1805	6	0	2	1	1	1	1	1	0	0	0	0	0	0
1806	6	0	2	1	1	1	1	0	2	0	0	0	0	0
1807	6	0	2	1	1	1	1	1	2	0	0	0	0	0
1808	6	0	2	1	1	1	1	1	2	0	0	0	0	0
1809	6	0	2	1	1	1	1	1	2	0	0	0	0	0
1810	6	0	2	1	1	1	1	1	2	0	0	0	0	0
1811	6	0	2	1	1	1	1	1	2	0	0	0	0	0
1812	6	0	2	1	1	1	1	1	2	0	0	0	0	0
1813	6	0	2	1	2	1	1	1	2	0	0	0	0	0
1814	6	0	2	1	1	1	1	1	2	0	0	0	0	0
1815	6	0	2	1	1	1	1	0	2	0	0	0	0	0
1816	6	0	2	1	1	1	1	0	2	0	0	0	0	0
1817	6	0	2	1	0	1	1	1	2	0	0	0	0	0
1818	6	0	2	1	1	1	1	1	1	0	0	0	0	0
1819	6	0	2	1	1	3	1	1	1	0	0	0	0	0
1820	6	0	2	1	1	3	1	1	1	2	1	1	1	1
1821	6	1	2	1	1	1	1	1	2	1	0	1	1	0
1822	6	1	2	1	1	1	1	1	2	0	0	0	0	0
1823	6	0	2	1	1	1	1	1	1	0	0	0	0	0
1824	6	0	2	1	1	1	1	1	1	0	0	0	0	0
1825	6	1	2	1	0	1	1	1	1	0	0	0	0	0
1826	6	1	2	1	1	1	1	1	0	0	0	0	0	0
1827	6	0	2	1	1	1	1	1	1	0	0	0	0	0
1828	6	0	2	1	1	1	1	1	2	0	0	0	0	0
1829	6	0	2	1	1	1	1	1	2	0	0	0	0	0
1830	6	1	2	1	1	1	1	0	2	0	0	0	0	0
1831	6	0	2	1	1	1	1	1	2	0	0	0	0	0
1832	6	0	2	1	1	1	1	0	2	0	0	0	0	0
1833	6	0	2	1	1	1	1	0	2	0	0	0	0	0
1834	6	0	2	1	2	1	1	1	1	0	0	0	0	0
1835	6	0	2	1	1	1	1	1	1	0	0	0	0	0
1836	6	0	2	1	1	3	1	1	1	2	1	1	1	1
1837	6	0	2	1	1	1	1	1	1	2	1	1	1	1
1838	6	0	2	1	1	1	1	1	2	1	0	1	1	0
1839	6	0	2	1	1	1	1	1	2	1	0	1	1	0
1840	6	0	2	1	1	1	1	1	2	1	1	0	1	0
1841	6	0	2	1	1	3	1	1	2	0	0	0	0	0
1842	6	0	2	1	1	1	1	1	2	0	0	0	0	0
1843	6	0	2	1	0	1	1	1	2	0	0	0	0	0
1844	6	0	2	1	2	1	1	1	1	0	0	0	0	0
1845	6	0	2	1	0	1	1	1	1	0	0	0	0	0
1846	6	0	2	0	1	1	1	1	1	0	0	0	0	0
1847	6	1	2	1	1	1	1	1	2	0	0	0	0	0
1848	6	1	2	1	1	1	1	1	2	0	0	0	0	0
1849	6	1	2	1	1	3	1	1	2	0	0	0	0	0
1850	6	0	2	1	1	1	1	1	2	0	0	0	0	0
1851	6	0	2	0	1	1	1	1	2	0	0	0	0	0
1852	6	0	2	1	1	3	1	1	1	0	0	0	0	0
1853	6	0	2	1	2	1	1	1	1	0	0	0	0	0
1854	6	0	2	1	1	1	1	1	1	0	0	0	0	0
1855	6	0	2	1	1	1	1	1	1	0	0	0	0	0
1856	6	0	2	1	1	1	1	1	2	2	1	1	1	1
1857	6	1	2	1	1	1	1	1	1	0	0	0	0	0
1858	6	0	2	1	1	1	1	1	2	0	0	0	0	0
1859	6	0	2	1	1	1	1	1	2	0	0	0	0	0
1860	6	0	2	1	1	1	1	1	2	0	0	0	0	0
1861	6	0	2	1	1	1	1	1	2	0	0	0	0	0
1862	6	0	2	1	1	1	1	1	1	0	0	0	0	0
1863	6	0	2	1	1	1	1	1	1	0	0	0	0	0
1864	6	1	2	1	1	1	1	1	2	0	0	0	0	0
1865	6	0	2	1	1	1	1	1	2	0	0	0	0	0
1866	6	0	2	1	2	2	1	1	2	0	0	0	0	0
1867	6	0	2	1	1	1	1	1	2	0	0	0	0	0
1868	6	0	2	1	0	1	1	1	2	0	0	0	0	0
1869	6	1	2	1	0	1	1	1	2	0	0	0	0	0
1870	6	1	2	1	1	1	1	1	2	2	1	1	1	1
1871	6	1	2	1	1	1	1	1	2	2	1	1	1	1
1872	6	0	2	1	1	1	1	1	2	2	1	1	1	1
1873	6	0	2	1	2	1	1	1	2	0	0	0	0	0
1874	6	1	2	1	0	1	1	0	2	0	0	0	0	0
1875	6	0	2	1	1	1	1	1	2	0	0	0	0	0
1876	6	0	2	1	1	1	1	1	1	0	0	0	0	0
1877	6	0	2	1	1	1	1	1	2	0	0	0	0	0
1878	6	1	2	1	1	1	1	1	2	0	0	0	0	0
1879	6	0	2	1	1	3	1	1	2	0	0	0	0	0
1880	6	0	2	1	1	1	1	1	2	0	0	0	0	0
1881	6	0	2	1	1	1	1	1	2	0	0	0	0	0
1882	6	0	2	1	1	1	1	1	2	0	0	0	0	0
1883	6	0	2	1	2	1	1	1	1	0	0	0	0	0
1884	6	0	2	1	1	1	1	1	1	0	0	0	0	0
1885	6	1	2	1	0	1	1	1	1	2	1	1	1	1
1886	6	0	2	1	1	1	1	1	2	2	1	1	1	1
1887	6	0	2	1	1	1	1	1	1	2	1	1	1	1
1888	6	0	2	1	1	1	1	1	1	1	0	1	1	0
1889	6	1	2	1	1	1	1	1	2	1	1	0	1	0
1890	6	1	2	1	0	1	1	1	2	0	0	0	0	0
1891	6	0	2	1	0	1	1	1	2	1	1	0	1	0
1892	6	0	2	1	2	2	1	1	2	1	1	0	1	0
1893	6	1	2	1	1	1	1	1	2	0	0	0	0	0
1894	6	1	2	1	1	1	1	1	2	0	0	0	0	0
1895	6	1	2	1	1	1	1	1	2	0	0	0	0	0
1896	6	0	2	1	1	1	1	1	2	0	0	0	0	0
1897	6	0	2	1	2	1	1	1	2	0	0	0	0	0
1898	6	0	2	1	1	2	1	1	2	0	0	0	0	0
1899	6	0	2	0	1	1	1	1	2	0	0	0	0	0
1900	6	1	2	1	1	1	1	1	1	0	0	0	0	0
1901	6	1	2	1	0	1	1	1	1	0	0	0	0	0
1902	6	0	2	1	1	1	1	1	2	0	0	0	0	0
1903	6	1	2	1	1	1	1	1	2	1	1	0	1	0
1904	6	0	2	1	1	1	1	0	1	1	1	0	1	0
1905	6	1	2	1	1	3	1	0	2	0	0	0	0	0
1906	6	0	2	1	1	1	1	1	2	0	0	0	0	0
1907	6	1	2	1	1	3	1	1	2	0	0	0	0	0
1908	6	1	2	1	2	1	1	1	2	0	0	0	0	0
1909	6	0	2	1	1	1	1	1	2	0	0	0	0	0
1910	6	0	2	1	1	1	1	1	2	0	0	0	0	0
1911	6	0	2	1	1	1	1	1	2	0	0	0	0	0
1912	6	0	2	1	1	2	1	1	2	0	0	0	0	0
1913	6	0	2	1	1	1	1	1	2	0	0	0	0	0
1914	6	0	2	1	1	1	1	1	2	0	0	0	0	0
1915	6	0	2	1	1	1	1	1	2	0	0	0	0	0
1916	6	0	2	0	1	1	1	1	2	0	0	0	0	0
1917	6	0	2	0	1	2	1	1	2	0	0	0	0	0
1918	6	0	2	0	1	1	1	0	2	0	0	0	0	0
1919	6	1	2	1	0	1	1	1	2	0	0	0	0	0
1920	6	1	2	1	2	1	1	1	1	0	0	0	0	0
1921	6	0	2	1	2	1	1	1	1	0	0	0	0	0
1922	6	0	2	1	1	1	1	1	1	0	0	0	0	0
1923	6	0	2	1	1	1	1	1	1	2	1	1	1	1
1924	6	0	2	1	2	1	1	1	2	1	0	1	1	0
1925	6	0	2	1	1	1	1	1	2	1	0	1	1	0
1926	6	1	2	1	0	1	1	1	2	1	0	1	1	0
1927	6	0	2	1	2	1	1	1	2	1	0	1	1	0
1928	6	0	2	1	1	1	1	1	1	2	1	1	1	1
1929	5	1	1	1	1	1	1	1	2	2	1	1	1	1
1930	5	0	1	1	2	1	1	1	2	2	1	1	1	1
1931	5	0	1	1	2	3	1	1	2	0	0	0	0	0
1932	5	0	1	1	1	1	1	1	1	0	0	0	0	0
1933	5	0	1	1	2	2	1	1	1	0	0	0	0	0
1934	5	0	1	1	1	3	1	1	2	1	1	0	1	0
1935	5	1	1	1	1	1	1	0	2	0	0	0	0	0
1936	5	0	1	1	1	1	1	1	2	0	0	0	0	0
1937	5	1	1	1	1	1	1	1	2	0	0	0	0	0
1938	5	1	1	1	1	1	1	1	2	0	0	0	0	0
1939	5	1	1	1	0	1	1	1	2	0	0	0	0	0
1940	5	1	1	1	1	1	1	1	1	0	0	0	0	0
1941	5	0	1	1	1	1	1	1	1	0	0	0	0	0
1942	5	0	1	1	2	1	1	1	2	0	0	0	0	0
1943	5	0	1	1	1	1	1	1	2	0	0	0	0	0
1944	5	1	1	1	1	1	1	1	2	1	1	0	1	0
1945	5	1	1	1	1	1	1	1	2	0	0	0	0	0
1946	5	1	1	1	1	1	1	1	2	0	0	0	0	0
1947	5	0	1	1	1	1	1	1	2	0	0	0	0	0
1948	5	0	1	1	1	2	1	1	2	0	0	0	0	0
1949	5	1	1	1	0	1	1	1	2	0	0	0	0	0
1950	5	0	1	1	1	3	1	1	1	0	0	0	0	0
1951	5	0	1	1	1	1	1	1	1	0	0	0	0	0
1952	5	1	1	1	0	1	1	1	1	0	0	0	0	0
1953	5	1	1	1	0	1	1	1	1	0	0	0	0	0
1954	5	0	1	1	1	1	1	1	1	2	1	1	1	1
1955	5	0	1	1	1	1	1	1	1	2	1	1	1	1
1956	5	0	1	1	1	1	1	1	1	2	1	1	1	1
1957	5	1	1	1	1	1	1	1	2	1	0	1	1	0
1958	5	1	1	1	1	1	1	1	2	2	1	1	1	1
1959	5	0	1	1	1	1	1	1	1	1	0	1	1	0
1960	5	1	1	1	1	1	1	1	2	2	1	1	1	1
1961	5	0	1	1	2	1	1	1	1	1	0	1	1	0
1962	5	1	1	1	1	1	1	1	1	2	1	1	1	1
1963	5	1	1	1	1	3	1	1	2	1	0	1	1	0
1964	5	0	1	1	2	2	1	1	1	2	1	1	1	1
1965	5	0	1	1	2	1	1	1	2	2	1	1	1	1
1966	5	0	1	1	1	1	1	1	2	1	1	0	1	0
1967	5	1	1	1	1	1	1	1	2	0	0	0	0	0
1968	5	0	1	1	1	1	1	1	2	0	0	0	0	0
1969	5	0	1	1	1	1	1	1	2	0	0	0	0	0
1970	5	0	1	1	1	1	1	1	2	0	0	0	0	0
1971	5	0	1	1	2	1	1	1	2	0	0	0	0	0
1972	5	0	1	1	1	1	1	1	2	0	0	0	0	0
1973	5	0	1	1	1	1	1	1	1	0	0	0	0	0
1974	5	1	1	1	1	3	1	0	1	0	0	0	0	0
1975	5	0	1	1	1	1	1	1	1	0	0	0	0	0
1976	5	0	1	1	1	3	1	1	1	0	0	0	0	0
1977	5	1	1	1	0	1	1	1	1	0	0	0	0	0
1978	5	0	1	1	1	1	1	0	1	0	0	0	0	0
1979	5	1	1	1	1	1	1	1	2	1	1	0	1	0
1980	5	1	1	1	1	1	1	1	2	0	0	0	0	0
1981	5	1	1	1	1	1	1	1	2	0	0	0	0	0
1982	5	0	1	1	1	1	1	1	2	0	0	0	0	0
1983	5	0	1	1	1	1	1	1	2	0	0	0	0	0
1984	5	0	1	1	1	1	1	1	2	0	0	0	0	0
1985	5	1	1	1	1	1	1	1	2	0	0	0	0	0
1986	5	0	1	1	2	1	1	1	2	0	0	0	0	0
1987	5	0	1	1	1	1	1	1	2	0	0	0	0	0
1988	5	0	1	1	0	1	1	1	2	0	0	0	0	0
1989	5	0	1	1	1	1	1	1	1	0	0	0	0	0
1990	5	1	1	1	1	1	1	1	2	2	1	1	1	1
1991	5	0	1	1	1	2	1	1	2	2	1	1	1	1
1992	5	1	1	1	0	1	1	1	1	2	1	1	1	1
1993	5	1	1	1	1	1	1	1	2	2	1	1	1	1
1994	5	0	1	1	1	1	1	1	2	2	1	1	1	1
1995	5	0	1	1	2	1	1	1	1	2	1	1	1	1
1996	5	0	1	1	1	1	1	1	2	2	1	1	1	1
1997	5	0	1	1	2	1	1	1	2	1	1	0	1	0
1998	5	1	1	0	1	1	1	1	1	0	0	0	0	0
1999	5	1	1	1	1	1	1	0	2	0	0	0	0	0
[truncated: 1,862 more rows]
